# Supplementary material for: National character stereotypes mirror language use: A study of Canadian and American tweets
Source: PLoS One. 2018 Nov 21;13(11):e0206188. doi: 10.1371/journal.pone.0206188 (PMC6248921; doi:10.1371/journal.pone.0206188)
Supplement: S5 File — (ZIP) [file pone.0206188.s005.zip]

Archive with 2 entries (2 files):
- american_words.txt
- canadian_words.txt
