# Supplementary material for: National character stereotypes mirror language use: A study of Canadian and American tweets
Source: PLoS One. 2018 Nov 21;13(11):e0206188. doi: 10.1371/journal.pone.0206188 (PMC6248921; doi:10.1371/journal.pone.0206188)
Supplement: S5 File — (ZIP) [file pone.0206188.s005.zip › american_words.txt]

Term	Diff
(-:	13.54
(:	20.46
):	13.94
. .	11.47
. . .	11.76
:')	6.1
:-(	8.56
:-)	13.24
:-/	6.48
:/	22.93
:AMERICAN_FOOTBALL:	23.35
:AMERICAN_FOOTBALL: :AMERICAN_FOOTBALL:	9.05
:ANGRY_FACE:	17.39
:ANGRY_FACE: :ANGRY_FACE:	7.12
:ANGUISHED_FACE:	6.04
:ANTICLOCKWISE_DOWNWARDS_AND_UPWARDS_OPEN_CIRCLE_ARROWS_ANTICLOCKWISE_ARROWS_BUTTON:	7.56
:ASTONISHED_FACE:	7.68
:AUBERGINE_EGGPLANT:	16.26
:AUBERGINE_EGGPLANT: :AUBERGINE_EGGPLANT:	7.08
:AUTOMOBILE:	7.61
:AUTOMOBILE: :DASH_SYMBOL_DASHING:	7.24
:BABY:	12.17
:BABY_ANGEL:	15.25
:BABY_ANGEL_TYPE-3:	6.36
:BABY_BOTTLE:	5.93
:BANKNOTE_WITH_DOLLAR_SIGN_DOLLAR_BANKNOTE:	15.85
:BANKNOTE_WITH_DOLLAR_SIGN_DOLLAR_BANKNOTE: :BANKNOTE_WITH_DOLLAR_SIGN_DOLLAR_BANKNOTE:	8.86
:BARBER_POLE:	6.61
:BASEBALL:	24.98
:BASKETBALL_AND_HOOP_BASKETBALL:	30.98
:BASKETBALL_AND_HOOP_BASKETBALL: :BASKETBALL_AND_HOOP_BASKETBALL:	12.97
:BEATING_HEART:	13.06
:BIKINI:	8.77
:BILLIARDS:	6.42
:BLACK_QUESTION_MARK_ORNAMENT_QUESTION_MARK:	7.44
:BLACK_RIGHTWARDS_ARROW_RIGHT_ARROW:	6.19
:BLACK_SCISSORS_SCISSORS:	9.64
:BLUE_HEART:	27.71
:BLUE_HEART: :YELLOW_HEART:	8.37
:BOMB:	8.27
:BRIDGE_AT_NIGHT:	5.95
:BROKEN_HEART:	23.91
:CACTUS:	17.83
:CACTUS: :CACTUS:	8.6
:CAT_FACE:	11.03
:CAT_FACE_WITH_TEARS_OF_JOY:	29.01
:CAT_FACE_WITH_TEARS_OF_JOY: :CAT_FACE_WITH_TEARS_OF_JOY:	19.25
:CAT_FACE_WITH_WRY_SMILE:	15.1
:CHERRY_BLOSSOM:	11.78
:CHERRY_BLOSSOM: :CHERRY_BLOSSOM:	8.14
:CHERRY_BLOSSOM: :SUNFLOWER:	6.94
:CHOCOLATE_BAR:	8.4
:CLAPPER_BOARD:	5.91
:CLAPPING_HANDS_SIGN_CLAPPING_HANDS:	40.39
:CLAPPING_HANDS_SIGN_CLAPPING_HANDS: :CLAPPING_HANDS_SIGN_CLAPPING_HANDS:	20.17
:CLAPPING_HANDS_SIGN_CLAPPING_HANDS: :FACE_WITH_TEARS_OF_JOY:	6.7
:CLAPPING_HANDS_SIGN_CLAPPING_HANDS: :HUNDRED_POINTS_SYMBOL_HUNDRED_POINTS:	8.17
:CLAPPING_HANDS_SIGN_CLAPPING_HANDS: :PERSON_RAISING_BOTH_HANDS_IN_CELEBRATION_PERSON_RAISING_HANDS:	7.55
:CLAPPING_HANDS_SIGN_TYPE-3:	7.89
:CLAPPING_HANDS_SIGN_TYPE-4:	10.4
:CLAPPING_HANDS_SIGN_TYPE-5:	11.85
:CLAPPING_HANDS_SIGN_TYPE-5: :CLAPPING_HANDS_SIGN_TYPE-5:	7.66
:CLOSED_LOCK_WITH_KEY:	15.38
:CLOUD:	8.69
:COLLISION_SYMBOL_COLLISION:	6.94
:CONFETTI_BALL: :BALLOON:	6.97
:CONFOUNDED_FACE:	22.55
:CONFOUNDED_FACE: :CONFOUNDED_FACE:	10.16
:CONFUSED_FACE:	53.08
:CONFUSED_FACE: :CONFUSED_FACE:	14.24
:CONFUSED_FACE: :FACE_WITH_TEARS_OF_JOY:	8.7
:COUPLE_WITH_HEART:	8.14
:CREDIT_CARD:	6.45
:CRESCENT_MOON:	8.17
:CROCODILE:	7.63
:CROSS_MARK:	7.53
:CROWN:	25.83
:CROWN: :CROWN:	8.62
:CRYING_CAT_FACE:	7.71
:CRYING_FACE:	22.12
:CRYING_FACE: :CRYING_FACE:	9.46
:CRYSTAL_BALL:	8.97
:CYCLONE:	15.19
:CYCLONE: :CYCLONE:	6.79
:DANCER_TYPE-4:	7.43
:DASH_SYMBOL_DASHING:	23.21
:DASH_SYMBOL_DASHING: :DASH_SYMBOL_DASHING:	12.01
:DISAPPOINTED_BUT_RELIEVED_FACE:	13.24
:DISAPPOINTED_FACE:	29.81
:DISAPPOINTED_FACE: :DISAPPOINTED_FACE:	9.34
:DIZZY_FACE:	8.15
:DIZZY_FACE: :DIZZY_FACE:	6.03
:DOLPHIN:	10.45
:DOOR:	6.27
:DOUBLE_EXCLAMATION_MARK:	34.19
:DOUGHNUT:	8.06
:DOUGHNUT: :DOUGHNUT:	6.72
:DROPLET:	6.73
:EAR:	8.47
:EAR_OF_RICE_SHEAF_OF_RICE:	8.19
:EARTH_GLOBE_AMERICAS_GLOBE_SHOWING_AMERICAS:	10.44
:EARTH_GLOBE_EUROPE-AFRICA_GLOBE_SHOWING_EUROPE-AFRICA:	6.65
:ELECTRIC_PLUG:	7.93
:ELEPHANT:	10.71
:EXCLAMATION_QUESTION_MARK:	7.11
:EXPRESSIONLESS_FACE:	59.08
:EXPRESSIONLESS_FACE: :EXPRESSIONLESS_FACE:	27.07
:EXPRESSIONLESS_FACE: :FACE_WITH_TEARS_OF_JOY:	9.19
:EXPRESSIONLESS_FACE: :UNAMUSED_FACE:	8.72
:EXTRATERRESTRIAL_ALIEN_ALIEN:	8.72
:EXTRATERRESTRIAL_ALIEN_ALIEN: :GROWING_HEART:	6.35
:EYES:	60.63
:EYES: :EYES:	29.61
:EYES: :FACE_WITH_TEARS_OF_JOY:	12.22
:FACE_MASSAGE:	16.85
:FACE_SAVOURING_DELICIOUS_FOOD:	49.54
:FACE_SAVOURING_DELICIOUS_FOOD: :FACE_SAVOURING_DELICIOUS_FOOD:	18.31
:FACE_SAVOURING_DELICIOUS_FOOD: :SMILING_FACE_WITH_HEART-SHAPED_EYES:	8.04
:FACE_SCREAMING_IN_FEAR:	17.7
:FACE_SCREAMING_IN_FEAR: :FACE_SCREAMING_IN_FEAR:	11.41
:FACE_THROWING_A_KISS:	66.3
:FACE_THROWING_A_KISS: :FACE_THROWING_A_KISS:	28.29
:FACE_THROWING_A_KISS: :FACE_WITH_TEARS_OF_JOY:	7.89
:FACE_THROWING_A_KISS: :HUNDRED_POINTS_SYMBOL_HUNDRED_POINTS:	6.83
:FACE_THROWING_A_KISS: :SMILING_FACE_WITH_HEART-SHAPED_EYES:	11.66
:FACE_THROWING_A_KISS: :SMILING_FACE_WITH_SMILING_EYES:	7.12
:FACE_THROWING_A_KISS: :TWO_HEARTS:	5.95
:FACE_WITH_COLD_SWEAT:	28.25
:FACE_WITH_COLD_SWEAT: :FACE_WITH_COLD_SWEAT:	8.97
:FACE_WITH_LOOK_OF_TRIUMPH_FACE_WITH_STEAM_FROM_NOSE:	42.9
:FACE_WITH_LOOK_OF_TRIUMPH_FACE_WITH_STEAM_FROM_NOSE: :FACE_WITH_LOOK_OF_TRIUMPH_FACE_WITH_STEAM_FROM_NOSE:	20.06
:FACE_WITH_MEDICAL_MASK:	28.29
:FACE_WITH_MEDICAL_MASK: :FACE_WITH_MEDICAL_MASK:	14.13
:FACE_WITH_NO_GOOD_GESTURE_GESTURING_NO:	21.8
:FACE_WITH_NO_GOOD_GESTURE_GESTURING_NO: :FACE_WITH_NO_GOOD_GESTURE_GESTURING_NO:	8.85
:FACE_WITH_NO_GOOD_GESTURE_TYPE-4:	7
:FACE_WITH_OK_GESTURE_TYPE-4:	6.41
:FACE_WITH_STUCK-OUT_TONGUE:	37.13
:FACE_WITH_STUCK-OUT_TONGUE: :FACE_WITH_STUCK-OUT_TONGUE:	12.33
:FACE_WITH_STUCK-OUT_TONGUE: :SMILING_FACE_WITH_HEART-SHAPED_EYES:	6.34
:FACE_WITH_STUCK-OUT_TONGUE_AND_TIGHTLY-CLOSED_EYES:	29.37
:FACE_WITH_STUCK-OUT_TONGUE_AND_TIGHTLY-CLOSED_EYES: :FACE_WITH_STUCK-OUT_TONGUE_AND_TIGHTLY-CLOSED_EYES:	11.69
:FACE_WITH_STUCK-OUT_TONGUE_AND_WINKING_EYE:	33.71
:FACE_WITH_STUCK-OUT_TONGUE_AND_WINKING_EYE: :FACE_WITH_STUCK-OUT_TONGUE_AND_WINKING_EYE:	13.22
:FACE_WITH_STUCK-OUT_TONGUE_AND_WINKING_EYE: :FACE_WITH_TEARS_OF_JOY:	5.99
:FACE_WITH_TEARS_OF_JOY:	277.26
:FACE_WITH_TEARS_OF_JOY: :CLAPPING_HANDS_SIGN_CLAPPING_HANDS:	12.34
:FACE_WITH_TEARS_OF_JOY: :CONFUSED_FACE:	7.16
:FACE_WITH_TEARS_OF_JOY: :EXPRESSIONLESS_FACE:	8.53
:FACE_WITH_TEARS_OF_JOY: :EYES:	9.68
:FACE_WITH_TEARS_OF_JOY: :FACE_THROWING_A_KISS:	14.27
:FACE_WITH_TEARS_OF_JOY: :FACE_WITH_STUCK-OUT_TONGUE_AND_WINKING_EYE:	6.57
:FACE_WITH_TEARS_OF_JOY: :FACE_WITH_TEARS_OF_JOY:	189.67
:FACE_WITH_TEARS_OF_JOY: :FISTED_HAND_SIGN_ONCOMING_FIST:	6.1
:FACE_WITH_TEARS_OF_JOY: :FLEXED_BICEPS:	7.38
:FACE_WITH_TEARS_OF_JOY: :FLUSHED_FACE:	8.32
:FACE_WITH_TEARS_OF_JOY: :GRINNING_FACE_WITH_SMILING_EYES:	7.54
:FACE_WITH_TEARS_OF_JOY: :HUNDRED_POINTS_SYMBOL_HUNDRED_POINTS:	20.29
:FACE_WITH_TEARS_OF_JOY: :INFORMATION_DESK_PERSON:	11.48
:FACE_WITH_TEARS_OF_JOY: :LOUDLY_CRYING_FACE:	46.03
:FACE_WITH_TEARS_OF_JOY: :NEUTRAL_FACE:	7.75
:FACE_WITH_TEARS_OF_JOY: :OK_HAND_SIGN_OK_HAND:	15.08
:FACE_WITH_TEARS_OF_JOY: :OPEN_HANDS_SIGN_OPEN_HANDS:	8.5
:FACE_WITH_TEARS_OF_JOY: :PERSON_RAISING_BOTH_HANDS_IN_CELEBRATION_PERSON_RAISING_HANDS:	12.08
:FACE_WITH_TEARS_OF_JOY: :RAISED_FIST:	9.35
:FACE_WITH_TEARS_OF_JOY: :RAISED_HAND:	9.6
:FACE_WITH_TEARS_OF_JOY: :RELIEVED_FACE:	7.78
:FACE_WITH_TEARS_OF_JOY: :SEE-NO-EVIL_MONKEY_SEE-NO-EVIL:	7.74
:FACE_WITH_TEARS_OF_JOY: :SKULL:	35.91
:FACE_WITH_TEARS_OF_JOY: :SLEEPING_FACE:	16.23
:FACE_WITH_TEARS_OF_JOY: :SMILING_FACE_WITH_HEART-SHAPED_EYES:	15.55
:FACE_WITH_TEARS_OF_JOY: :SMILING_FACE_WITH_HORNS:	8.88
:FACE_WITH_TEARS_OF_JOY: :SMILING_FACE_WITH_OPEN_MOUTH_AND_COLD_SWEAT:	15.99
:FACE_WITH_TEARS_OF_JOY: :SMILING_FACE_WITH_SMILING_EYES:	11.39
:FACE_WITH_TEARS_OF_JOY: :SMILING_FACE_WITH_SUNGLASSES:	9.87
:FACE_WITH_TEARS_OF_JOY: :SMIRKING_FACE:	10.93
:FACE_WITH_TEARS_OF_JOY: :THUMBS_DOWN_SIGN_THUMBS_DOWN:	6.12
:FACE_WITH_TEARS_OF_JOY: :TIRED_FACE:	7.89
:FACE_WITH_TEARS_OF_JOY: :UNAMUSED_FACE:	14.9
:FACE_WITH_TEARS_OF_JOY: :VICTORY_HAND:	8.15
:FACE_WITH_TEARS_OF_JOY: :WAVING_HAND_SIGN_WAVING_HAND:	5.96
:FACE_WITH_TEARS_OF_JOY: :WEARY_FACE:	24.17
:FACE_WITH_TEARS_OF_JOY: :WHITE_SMILING_FACE_SMILING_FACE:	6.1
:FACE_WITH_TEARS_OF_JOY: bitch	6.06
:FACE_WITH_TEARS_OF_JOY: fuck	6.18
:FACE_WITH_TEARS_OF_JOY: im	10.18
:FACE_WITH_TEARS_OF_JOY: just	6.33
:FACE_WITH_TEARS_OF_JOY: like	8.41
:FACE_WITH_TEARS_OF_JOY: lol	8.31
:FACE_WITH_TEARS_OF_JOY: love	5.95
:FACE_WITH_TEARS_OF_JOY: oh	7.17
:FACE_WITH_TEARS_OF_JOY: omg	6.06
:FACE_WITH_TEARS_OF_JOY: yall	5.98
:FACE_WITHOUT_MOUTH:	17.81
:FACE_WITHOUT_MOUTH: :FACE_WITHOUT_MOUTH:	7.03
:FAMILY:	7.18
:FEARFUL_FACE:	6.95
:FIRE:	46.11
:FIRE: :FIRE:	28.57
:FIRE: :HUNDRED_POINTS_SYMBOL_HUNDRED_POINTS:	7.49
:FISHING_POLE_AND_FISH_FISHING_POLE:	6.48
:FISTED_HAND_SIGN_ONCOMING_FIST: :FISTED_HAND_SIGN_ONCOMING_FIST:	6.25
:FLEXED_BICEPS:	34.25
:FLEXED_BICEPS: :FLEXED_BICEPS:	9.84
:FLEXED_BICEPS: :HUNDRED_POINTS_SYMBOL_HUNDRED_POINTS:	9.22
:FLEXED_BICEPS_TYPE-3:	6.29
:FLEXED_BICEPS_TYPE-4:	9.71
:FLEXED_BICEPS_TYPE-5:	10.43
:FLUSHED_FACE:	56.21
:FLUSHED_FACE: :FACE_WITH_TEARS_OF_JOY:	14.25
:FLUSHED_FACE: :FLUSHED_FACE:	25.87
:FLUSHED_FACE: :WEARY_FACE:	6.75
:FOOTPRINTS:	11.51
:FOUR_LEAF_CLOVER: :FOUR_LEAF_CLOVER:	6.11
:FROG_FACE:	12.23
:FROG_FACE: :HOT_BEVERAGE:	10.82
:FUEL_PUMP:	16.37
:GAME_DIE:	5.94
:GEM_STONE:	11.59
:GEM_STONE: :GEM_STONE:	7.22
:GHOST:	6.1
:GOAT:	11.13
:GOAT: :GOAT:	7.73
:GRADUATION_CAP:	14.6
:GREEN_HEART:	21.04
:GREEN_HEART: :GREEN_HEART:	11.24
:GRIMACING_FACE:	20.16
:GRIMACING_FACE: :GRIMACING_FACE:	7.81
:GRINNING_FACE_WITH_SMILING_EYES:	56.71
:GRINNING_FACE_WITH_SMILING_EYES: :FACE_THROWING_A_KISS:	6.22
:GRINNING_FACE_WITH_SMILING_EYES: :FACE_WITH_TEARS_OF_JOY:	8.75
:GRINNING_FACE_WITH_SMILING_EYES: :GRINNING_FACE_WITH_SMILING_EYES:	24.39
:GRINNING_FACE_WITH_SMILING_EYES: :PERSON_RAISING_BOTH_HANDS_IN_CELEBRATION_PERSON_RAISING_HANDS:	6.51
:GRINNING_FACE_WITH_SMILING_EYES: :SMILING_FACE_WITH_HEART-SHAPED_EYES:	7.9
:GROWING_HEART: :EXTRATERRESTRIAL_ALIEN_ALIEN:	6.26
:GROWING_HEART: :GROWING_HEART:	9.4
:GROWING_HEART: :LOUDLY_CRYING_FACE:	5.96
:GUARDSMAN:	12.25
:HEADPHONE:	25.64
:HEADPHONE: :HEADPHONE:	6.22
:HEADPHONE: :MULTIPLE_MUSICAL_NOTES_MUSICAL_NOTES:	6.64
:HEART_WITH_ARROW:	36.14
:HEART_WITH_ARROW: :HEART_WITH_ARROW:	16.29
:HEAVY_DOLLAR_SIGN:	9.53
:HEAVY_DOLLAR_SIGN: :HEAVY_DOLLAR_SIGN:	6.03
:HEAVY_EXCLAMATION_MARK_SYMBOL_EXCLAMATION_MARK:	25.41
:HEAVY_EXCLAMATION_MARK_SYMBOL_EXCLAMATION_MARK: :HEAVY_EXCLAMATION_MARK_SYMBOL_EXCLAMATION_MARK:	8.11
:HIBISCUS:	14.05
:HIBISCUS: :HIBISCUS:	10.6
:HIGH_VOLTAGE_SIGN_HIGH_VOLTAGE:	11.09
:HOCHO_KITCHEN_KNIFE:	6.26
:HONEYBEE:	6.17
:HUNDRED_POINTS_SYMBOL_HUNDRED_POINTS:	95.64
:HUNDRED_POINTS_SYMBOL_HUNDRED_POINTS: :CLAPPING_HANDS_SIGN_CLAPPING_HANDS:	7.73
:HUNDRED_POINTS_SYMBOL_HUNDRED_POINTS: :FACE_THROWING_A_KISS:	6.66
:HUNDRED_POINTS_SYMBOL_HUNDRED_POINTS: :FACE_WITH_TEARS_OF_JOY:	11.24
:HUNDRED_POINTS_SYMBOL_HUNDRED_POINTS: :FLEXED_BICEPS:	8.5
:HUNDRED_POINTS_SYMBOL_HUNDRED_POINTS: :HUNDRED_POINTS_SYMBOL_HUNDRED_POINTS:	39.75
:HUNDRED_POINTS_SYMBOL_HUNDRED_POINTS: :OK_HAND_SIGN_OK_HAND:	12.27
:HUNDRED_POINTS_SYMBOL_HUNDRED_POINTS: :PERSON_RAISING_BOTH_HANDS_IN_CELEBRATION_PERSON_RAISING_HANDS:	8.67
:HUNDRED_POINTS_SYMBOL_HUNDRED_POINTS: :RAISED_FIST:	9.6
:HUNDRED_POINTS_SYMBOL_HUNDRED_POINTS: :SMILING_FACE_WITH_HORNS:	7.59
:HUNDRED_POINTS_SYMBOL_HUNDRED_POINTS: :SMILING_FACE_WITH_SUNGLASSES:	6.34
:HUNDRED_POINTS_SYMBOL_HUNDRED_POINTS: :WEARY_FACE:	6.22
:IMP:	14.58
:IMP: :IMP:	6.21
:INFORMATION_DESK_PERSON:	44.26
:INFORMATION_DESK_PERSON: :FACE_WITH_TEARS_OF_JOY:	9.58
:INFORMATION_DESK_PERSON: :INFORMATION_DESK_PERSON:	8.45
:INFORMATION_DESK_PERSON_TYPE-3:	7.98
:INFORMATION_DESK_PERSON_TYPE-4:	14.65
:INFORMATION_DESK_PERSON_TYPE-5:	7.41
:KEY:	6.94
:KISS:	15.54
:KISS_MARK:	19.47
:KISSING_CAT_FACE_WITH_CLOSED_EYES:	8.36
:KISSING_FACE_WITH_CLOSED_EYES:	12.86
:LARGE_BLUE_DIAMOND:	6.06
:LARGE_ORANGE_DIAMOND:	7.47
:LEAF_FLUTTERING_IN_WIND:	10.63
:LOCK:	7.82
:LOUDLY_CRYING_FACE:	124.72
:LOUDLY_CRYING_FACE: :BROKEN_HEART:	6.56
:LOUDLY_CRYING_FACE: :FACE_WITH_TEARS_OF_JOY:	36.76
:LOUDLY_CRYING_FACE: :GROWING_HEART:	7.51
:LOUDLY_CRYING_FACE: :HEART_WITH_ARROW:	7.66
:LOUDLY_CRYING_FACE: :HUNDRED_POINTS_SYMBOL_HUNDRED_POINTS:	7.4
:LOUDLY_CRYING_FACE: :LOUDLY_CRYING_FACE:	71.33
:LOUDLY_CRYING_FACE: :PERSON_RAISING_BOTH_HANDS_IN_CELEBRATION_PERSON_RAISING_HANDS:	9.68
:LOUDLY_CRYING_FACE: :SKULL:	17.29
:LOUDLY_CRYING_FACE: :SMILING_FACE_WITH_HEART-SHAPED_EYES:	19.26
:LOUDLY_CRYING_FACE: :SMILING_FACE_WITH_OPEN_MOUTH_AND_COLD_SWEAT:	7.36
:LOUDLY_CRYING_FACE: :SPARKLING_HEART:	6.56
:LOUDLY_CRYING_FACE: :TIRED_FACE:	6.83
:LOUDLY_CRYING_FACE: :TWO_HEARTS:	8.62
:LOUDLY_CRYING_FACE: :UNAMUSED_FACE:	8.16
:LOUDLY_CRYING_FACE: :WEARY_FACE:	15.79
:MAN_AND_WOMAN_HOLDING_HANDS:	17.62
:MEMO:	9.62
:MEMO: :MEMO:	6.49
:MICROPHONE:	12.67
:MOBILE_PHONE:	7.1
:MOBILE_PHONE_WITH_RIGHTWARDS_ARROW_AT_LEFT_MOBILE_PHONE_WITH_ARROW:	11.48
:MONEY_BAG:	32.33
:MONEY_BAG: :MONEY_BAG:	17.41
:MONEY_BAG: :MONEY_WITH_WINGS:	8.01
:MONEY_WITH_WINGS:	29.71
:MONEY_WITH_WINGS: :MONEY_BAG:	7.55
:MONEY_WITH_WINGS: :MONEY_WITH_WINGS:	14.05
:MULTIPLE_MUSICAL_NOTES_MUSICAL_NOTES:	40.94
:MULTIPLE_MUSICAL_NOTES_MUSICAL_NOTES: :MULTIPLE_MUSICAL_NOTES_MUSICAL_NOTES:	12.23
:NAIL_POLISH:	21.61
:NAIL_POLISH: :NAIL_POLISH:	6.18
:NAIL_POLISH_TYPE-4:	7.5
:NEGATIVE_SQUARED_LATIN_CAPITAL_LETTER_A_A_BUTTON:	8.98
:NEGATIVE_SQUARED_LATIN_CAPITAL_LETTER_B_B_BUTTON:	11.15
:NEUTRAL_FACE:	54.98
:NEUTRAL_FACE: :FACE_WITH_TEARS_OF_JOY:	10.48
:NEUTRAL_FACE: :NEUTRAL_FACE:	21.14
:NEUTRAL_FACE: :UNAMUSED_FACE:	6.45
:NEW_MOON_WITH_FACE_NEW_MOON_FACE:	20.76
:NEW_MOON_WITH_FACE_NEW_MOON_FACE: :NEW_MOON_WITH_FACE_NEW_MOON_FACE:	9.8
:NEWSPAPER:	8.92
:NEWSPAPER: :NEWSPAPER:	8.61
:NO_ENTRY_SIGN_PROHIBITED:	6.33
:OK_HAND_SIGN_OK_HAND:	45.28
:OK_HAND_SIGN_OK_HAND: :FACE_WITH_TEARS_OF_JOY:	7.5
:OK_HAND_SIGN_OK_HAND: :HUNDRED_POINTS_SYMBOL_HUNDRED_POINTS:	13.52
:OK_HAND_SIGN_TYPE-4:	12.39
:OK_HAND_SIGN_TYPE-5:	12.16
:OPEN_BOOK:	6.4
:OPEN_HANDS_SIGN_OPEN_HANDS:	29.56
:OPEN_HANDS_SIGN_OPEN_HANDS: :HUNDRED_POINTS_SYMBOL_HUNDRED_POINTS:	5.93
:OPEN_HANDS_SIGN_TYPE-4:	7.14
:OPEN_HANDS_SIGN_TYPE-5:	7.28
:OPEN_LOCK:	7.57
:OPTICAL_DISC:	6.64
:PALM_TREE:	26.42
:PALM_TREE: :BLACK_SUN_WITH_RAYS_SUN:	7.72
:PALM_TREE: :PALM_TREE:	8
:PALM_TREE: :WATER_WAVE:	6.55
:PART_ALTERNATION_MARK:	6.95
:PARTY_POPPER: :BALLOON:	8.7
:PAW_PRINTS:	6.27
:PEACH:	15.43
:PEDESTRIAN:	10.51
:PENSIVE_FACE:	41.82
:PENSIVE_FACE: :PENSIVE_FACE:	9.68
:PENSIVE_FACE: :UNAMUSED_FACE:	6.42
:PERSEVERING_FACE:	24.44
:PERSEVERING_FACE: :PERSEVERING_FACE:	8.98
:PERSON_BOWING_DEEPLY_PERSON_BOWING:	23.12
:PERSON_BOWING_DEEPLY_PERSON_BOWING: :PERSON_BOWING_DEEPLY_PERSON_BOWING:	6.15
:PERSON_BOWING_DEEPLY_TYPE-4:	7.34
:PERSON_BOWING_DEEPLY_TYPE-5:	5.94
:PERSON_FROWNING:	10.68
:PERSON_RAISING_BOTH_HANDS_IN_CELEBRATION_PERSON_RAISING_HANDS:	66.4
:PERSON_RAISING_BOTH_HANDS_IN_CELEBRATION_PERSON_RAISING_HANDS: :CLAPPING_HANDS_SIGN_CLAPPING_HANDS:	7.85
:PERSON_RAISING_BOTH_HANDS_IN_CELEBRATION_PERSON_RAISING_HANDS: :FACE_WITH_TEARS_OF_JOY:	6.43
:PERSON_RAISING_BOTH_HANDS_IN_CELEBRATION_PERSON_RAISING_HANDS: :HUNDRED_POINTS_SYMBOL_HUNDRED_POINTS:	10.93
:PERSON_RAISING_BOTH_HANDS_IN_CELEBRATION_PERSON_RAISING_HANDS: :PERSON_RAISING_BOTH_HANDS_IN_CELEBRATION_PERSON_RAISING_HANDS:	26.98
:PERSON_RAISING_BOTH_HANDS_IN_CELEBRATION_PERSON_RAISING_HANDS: :PERSON_WITH_FOLDED_HANDS_FOLDED_HANDS:	6.28
:PERSON_RAISING_BOTH_HANDS_IN_CELEBRATION_PERSON_RAISING_HANDS: :SMILING_FACE_WITH_HEART-SHAPED_EYES:	8.47
:PERSON_RAISING_BOTH_HANDS_IN_CELEBRATION_PERSON_RAISING_HANDS: :WEARY_FACE:	8.06
:PERSON_RAISING_BOTH_HANDS_IN_CELEBRATION_TYPE-3:	7.49
:PERSON_RAISING_BOTH_HANDS_IN_CELEBRATION_TYPE-4:	15.62
:PERSON_RAISING_BOTH_HANDS_IN_CELEBRATION_TYPE-4: :PERSON_RAISING_BOTH_HANDS_IN_CELEBRATION_TYPE-4:	7.65
:PERSON_RAISING_BOTH_HANDS_IN_CELEBRATION_TYPE-5:	16.96
:PERSON_RAISING_BOTH_HANDS_IN_CELEBRATION_TYPE-5: :PERSON_RAISING_BOTH_HANDS_IN_CELEBRATION_TYPE-5:	8.45
:PERSON_WITH_FOLDED_HANDS_FOLDED_HANDS:	18.09
:PERSON_WITH_FOLDED_HANDS_FOLDED_HANDS: :PERSON_RAISING_BOTH_HANDS_IN_CELEBRATION_PERSON_RAISING_HANDS:	8.25
:PERSON_WITH_FOLDED_HANDS_TYPE-4:	8.98
:PERSON_WITH_FOLDED_HANDS_TYPE-5:	10.87
:PILE_OF_POO:	18.54
:PINEAPPLE:	11.08
:PINEAPPLE: :STRAWBERRY:	6.99
:PISTOL:	19.63
:PISTOL: :PISTOL:	6.48
:POLICE_CAR:	6.34
:POUTING_CAT_FACE:	6.55
:POUTING_FACE:	32.6
:POUTING_FACE: :FACE_WITH_LOOK_OF_TRIUMPH_FACE_WITH_STEAM_FROM_NOSE:	7.1
:POUTING_FACE: :POUTING_FACE:	18.18
:PRINCESS:	7.26
:PRINCESS_TYPE-4:	7.82
:PURPLE_HEART: :YELLOW_HEART:	8
:PUT_LITTER_IN_ITS_PLACE_SYMBOL_LITTER_IN_BIN_SIGN:	21.16
:PUT_LITTER_IN_ITS_PLACE_SYMBOL_LITTER_IN_BIN_SIGN: :PUT_LITTER_IN_ITS_PLACE_SYMBOL_LITTER_IN_BIN_SIGN:	13.22
:RAISED_FIST:	47.04
:RAISED_FIST: :HUNDRED_POINTS_SYMBOL_HUNDRED_POINTS:	11.58
:RAISED_FIST: :RAISED_FIST:	12.33
:RAISED_FIST_TYPE-3:	10.74
:RAISED_FIST_TYPE-4:	11.18
:RAISED_FIST_TYPE-5:	11.34
:RAISED_HAND:	19.97
:REGIONAL_INDICATOR_SYMBOL_LETTER_U_REGIONAL_INDICATOR_SYMBOL_LETTER_S:	27.67
:REGIONAL_INDICATOR_SYMBOL_LETTER_U_REGIONAL_INDICATOR_SYMBOL_LETTER_S: :REGIONAL_INDICATOR_SYMBOL_LETTER_U_REGIONAL_INDICATOR_SYMBOL_LETTER_S:	12.45
:REGISTERED_SIGN_REGISTERED:	6.08
:RELIEVED_FACE:	60
:RELIEVED_FACE: :FACE_THROWING_A_KISS:	6.28
:RELIEVED_FACE: :FACE_WITH_TEARS_OF_JOY:	7.58
:RELIEVED_FACE: :HUNDRED_POINTS_SYMBOL_HUNDRED_POINTS:	6.28
:RELIEVED_FACE: :OK_HAND_SIGN_OK_HAND:	8.05
:RELIEVED_FACE: :PERSON_RAISING_BOTH_HANDS_IN_CELEBRATION_PERSON_RAISING_HANDS:	7.32
:RELIEVED_FACE: :RELIEVED_FACE:	13.12
:RELIEVED_FACE: :SMILING_FACE_WITH_HEART-SHAPED_EYES:	6.13
:RELIEVED_FACE: :SMIRKING_FACE:	6.29
:RIBBON:	14.36
:RIBBON: :RIBBON:	6.05
:RING:	20.25
:ROCKET:	12.25
:ROCKET: :ROCKET:	7.74
:RUNNER:	14.64
:RUNNER: :DASH_SYMBOL_DASHING:	8.45
:SHOWER:	6.53
:SKULL:	97.94
:SKULL: :FACE_WITH_TEARS_OF_JOY:	20.96
:SKULL: :LOUDLY_CRYING_FACE:	10.96
:SKULL: :SKULL:	63.88
:SLEEPING_FACE:	68.37
:SLEEPING_FACE: :FACE_WITH_TEARS_OF_JOY:	11.32
:SLEEPING_FACE: :HUNDRED_POINTS_SYMBOL_HUNDRED_POINTS:	7.56
:SLEEPING_FACE: :SLEEPING_FACE:	32
:SLEEPING_FACE: :VICTORY_HAND:	9.19
:SLEEPING_SYMBOL_ZZZ:	8.75
:SLEEPY_FACE:	30.36
:SLEEPY_FACE: :SLEEPY_FACE:	8.06
:SMILING_CAT_FACE_WITH_HEART-SHAPED_EYES:	34.6
:SMILING_CAT_FACE_WITH_HEART-SHAPED_EYES: :SMILING_CAT_FACE_WITH_HEART-SHAPED_EYES:	19.07
:SMILING_CAT_FACE_WITH_OPEN_MOUTH:	6.17
:SMILING_FACE_WITH_HALO:	25.46
:SMILING_FACE_WITH_HALO: :SMILING_FACE_WITH_HALO:	10.99
:SMILING_FACE_WITH_HEART-SHAPED_EYES:	111.42
:SMILING_FACE_WITH_HEART-SHAPED_EYES: :BLUE_HEART:	6.83
:SMILING_FACE_WITH_HEART-SHAPED_EYES: :FACE_SAVOURING_DELICIOUS_FOOD:	11.51
:SMILING_FACE_WITH_HEART-SHAPED_EYES: :FACE_THROWING_A_KISS:	19.75
:SMILING_FACE_WITH_HEART-SHAPED_EYES: :FACE_WITH_STUCK-OUT_TONGUE:	7.74
:SMILING_FACE_WITH_HEART-SHAPED_EYES: :FACE_WITH_STUCK-OUT_TONGUE_AND_WINKING_EYE:	6.07
:SMILING_FACE_WITH_HEART-SHAPED_EYES: :FACE_WITH_TEARS_OF_JOY:	12.98
:SMILING_FACE_WITH_HEART-SHAPED_EYES: :FIRE:	10.26
:SMILING_FACE_WITH_HEART-SHAPED_EYES: :GRINNING_FACE_WITH_SMILING_EYES:	6.26
:SMILING_FACE_WITH_HEART-SHAPED_EYES: :HEART_WITH_ARROW:	6.52
:SMILING_FACE_WITH_HEART-SHAPED_EYES: :HEAVY_BLACK_HEART_RED_HEART:	9.45
:SMILING_FACE_WITH_HEART-SHAPED_EYES: :HUNDRED_POINTS_SYMBOL_HUNDRED_POINTS:	7.42
:SMILING_FACE_WITH_HEART-SHAPED_EYES: :LOUDLY_CRYING_FACE:	18.65
:SMILING_FACE_WITH_HEART-SHAPED_EYES: :PERSON_RAISING_BOTH_HANDS_IN_CELEBRATION_PERSON_RAISING_HANDS:	13.82
:SMILING_FACE_WITH_HEART-SHAPED_EYES: :RELIEVED_FACE:	6.55
:SMILING_FACE_WITH_HEART-SHAPED_EYES: :SEE-NO-EVIL_MONKEY_SEE-NO-EVIL:	8.04
:SMILING_FACE_WITH_HEART-SHAPED_EYES: :SMILING_FACE_WITH_HEART-SHAPED_EYES:	65.01
:SMILING_FACE_WITH_HEART-SHAPED_EYES: :SMILING_FACE_WITH_HORNS:	6.75
:SMILING_FACE_WITH_HEART-SHAPED_EYES: :SMILING_FACE_WITH_SMILING_EYES:	10.02
:SMILING_FACE_WITH_HEART-SHAPED_EYES: :SMIRKING_FACE:	8.68
:SMILING_FACE_WITH_HEART-SHAPED_EYES: :SPARKLING_HEART:	6.12
:SMILING_FACE_WITH_HEART-SHAPED_EYES: :SPLASHING_SWEAT_SYMBOL_SWEAT_DROPLETS:	9.09
:SMILING_FACE_WITH_HEART-SHAPED_EYES: :TWO_HEARTS:	8.71
:SMILING_FACE_WITH_HEART-SHAPED_EYES: :WEARY_FACE:	16.83
:SMILING_FACE_WITH_HEART-SHAPED_EYES: :WHITE_SMILING_FACE_SMILING_FACE:	7.61
:SMILING_FACE_WITH_HORNS:	58.05
:SMILING_FACE_WITH_HORNS: :FACE_WITH_TEARS_OF_JOY:	7.43
:SMILING_FACE_WITH_HORNS: :FIRE:	6.73
:SMILING_FACE_WITH_HORNS: :HUNDRED_POINTS_SYMBOL_HUNDRED_POINTS:	8.28
:SMILING_FACE_WITH_HORNS: :PERSON_RAISING_BOTH_HANDS_IN_CELEBRATION_PERSON_RAISING_HANDS:	5.98
:SMILING_FACE_WITH_HORNS: :SMILING_FACE_WITH_HORNS:	17.51
:SMILING_FACE_WITH_HORNS: :SMILING_FACE_WITH_SUNGLASSES:	6.9
:SMILING_FACE_WITH_HORNS: :SMIRKING_FACE:	6.38
:SMILING_FACE_WITH_OPEN_MOUTH_AND_COLD_SWEAT:	71.29
:SMILING_FACE_WITH_OPEN_MOUTH_AND_COLD_SWEAT: :FACE_WITH_TEARS_OF_JOY:	16.07
:SMILING_FACE_WITH_OPEN_MOUTH_AND_COLD_SWEAT: :LOUDLY_CRYING_FACE:	8.16
:SMILING_FACE_WITH_OPEN_MOUTH_AND_COLD_SWEAT: :PISTOL:	7.15
:SMILING_FACE_WITH_OPEN_MOUTH_AND_COLD_SWEAT: :SMILING_FACE_WITH_HEART-SHAPED_EYES:	6.13
:SMILING_FACE_WITH_OPEN_MOUTH_AND_COLD_SWEAT: :SMILING_FACE_WITH_OPEN_MOUTH_AND_COLD_SWEAT:	24.57
:SMILING_FACE_WITH_OPEN_MOUTH_AND_COLD_SWEAT: :WEARY_FACE:	5.96
:SMILING_FACE_WITH_OPEN_MOUTH_AND_SMILING_EYES:	11.79
:SMILING_FACE_WITH_OPEN_MOUTH_AND_SMILING_EYES: :SMILING_FACE_WITH_OPEN_MOUTH_AND_SMILING_EYES:	12.12
:SMILING_FACE_WITH_OPEN_MOUTH_AND_TIGHTLY-CLOSED_EYES:	12.95
:SMILING_FACE_WITH_SMILING_EYES:	130.1
:SMILING_FACE_WITH_SMILING_EYES: :FACE_THROWING_A_KISS:	9.81
:SMILING_FACE_WITH_SMILING_EYES: :FACE_WITH_TEARS_OF_JOY:	10.02
:SMILING_FACE_WITH_SMILING_EYES: :HEAVY_BLACK_HEART_RED_HEART:	6.86
:SMILING_FACE_WITH_SMILING_EYES: :SMILING_FACE_WITH_HEART-SHAPED_EYES:	8.99
:SMILING_FACE_WITH_SMILING_EYES: :SMILING_FACE_WITH_SMILING_EYES:	117.68
:SMILING_FACE_WITH_SMILING_EYES: :WHITE_SMILING_FACE_SMILING_FACE:	7.21
:SMILING_FACE_WITH_SUNGLASSES:	58.46
:SMILING_FACE_WITH_SUNGLASSES: :FACE_WITH_TEARS_OF_JOY:	7.67
:SMILING_FACE_WITH_SUNGLASSES: :HUNDRED_POINTS_SYMBOL_HUNDRED_POINTS:	7.83
:SMILING_FACE_WITH_SUNGLASSES: :SMILING_FACE_WITH_HORNS:	6.54
:SMILING_FACE_WITH_SUNGLASSES: :SMILING_FACE_WITH_SUNGLASSES:	16.94
:SMIRKING_FACE:	64.91
:SMIRKING_FACE: :FACE_THROWING_A_KISS:	8.28
:SMIRKING_FACE: :FACE_WITH_TEARS_OF_JOY:	11.81
:SMIRKING_FACE: :HUNDRED_POINTS_SYMBOL_HUNDRED_POINTS:	7.14
:SMIRKING_FACE: :OK_HAND_SIGN_OK_HAND:	7.37
:SMIRKING_FACE: :PERSON_RAISING_BOTH_HANDS_IN_CELEBRATION_PERSON_RAISING_HANDS:	6.15
:SMIRKING_FACE: :SMILING_FACE_WITH_HEART-SHAPED_EYES:	8.19
:SMIRKING_FACE: :SMILING_FACE_WITH_HORNS:	7.22
:SMIRKING_FACE: :SMILING_FACE_WITH_SUNGLASSES:	7.32
:SMIRKING_FACE: :SMIRKING_FACE:	15.51
:SMIRKING_FACE: :SPLASHING_SWEAT_SYMBOL_SWEAT_DROPLETS:	6.63
:SMIRKING_FACE: :WINKING_FACE:	6.32
:SPEAKER_WITH_THREE_SOUND_WAVES_SPEAKER_LOUD:	8.51
:SPIRAL_SHELL:	7.38
:SPLASHING_SWEAT_SYMBOL_SWEAT_DROPLETS:	36.64
:SPLASHING_SWEAT_SYMBOL_SWEAT_DROPLETS: :SPLASHING_SWEAT_SYMBOL_SWEAT_DROPLETS:	18.67
:SPLASHING_SWEAT_SYMBOL_SWEAT_DROPLETS: :TONGUE:	7.94
:SPOUTING_WHALE:	6.74
:SQUARED_COOL:	9.24
:SQUARED_OK:	16.15
:SQUARED_UP_WITH_EXCLAMATION_MARK_UP!_BUTTON:	6.53
:STATUE_OF_LIBERTY:	8.82
:STRAWBERRY:	8.65
:STRAWBERRY: :PINEAPPLE:	7.27
:SUN_BEHIND_CLOUD:	8.42
:SUN_WITH_FACE:	15.08
:SUNFLOWER:	14.41
:SURFER:	6.6
:SYRINGE:	16.41
:SYRINGE: :SYRINGE:	8.18
:TANGERINE:	7.96
:THOUGHT_BALLOON:	12.12
:THUMBS_DOWN_SIGN_THUMBS_DOWN:	18.81
:THUMBS_DOWN_SIGN_THUMBS_DOWN: :THUMBS_DOWN_SIGN_THUMBS_DOWN:	6.8
:THUMBS_UP_SIGN_TYPE-3:	6.53
:TIGER_FACE:	8.9
:TIRED_FACE:	39.09
:TIRED_FACE: :FACE_WITH_TEARS_OF_JOY:	8.22
:TIRED_FACE: :LOUDLY_CRYING_FACE:	7.91
:TIRED_FACE: :SMILING_FACE_WITH_HEART-SHAPED_EYES:	6.14
:TIRED_FACE: :TIRED_FACE:	16.41
:TONGUE: :SPLASHING_SWEAT_SYMBOL_SWEAT_DROPLETS:	11.24
:TROPHY:	7.97
:TROPICAL_FISH:	9.41
:TURTLE:	8.69
:TURTLE: :TURTLE:	6.06
:TWO_HEARTS: :SMILING_FACE_WITH_HEART-SHAPED_EYES:	6.22
:TWO_MEN_HOLDING_HANDS:	7.06
:TWO_WOMEN_HOLDING_HANDS:	9.9
:UNAMUSED_FACE:	98.82
:UNAMUSED_FACE: :EXPRESSIONLESS_FACE:	7.45
:UNAMUSED_FACE: :FACE_WITH_LOOK_OF_TRIUMPH_FACE_WITH_STEAM_FROM_NOSE:	7.57
:UNAMUSED_FACE: :FACE_WITH_TEARS_OF_JOY:	16.7
:UNAMUSED_FACE: :FISTED_HAND_SIGN_ONCOMING_FIST:	5.98
:UNAMUSED_FACE: :HUNDRED_POINTS_SYMBOL_HUNDRED_POINTS:	7.34
:UNAMUSED_FACE: :LOUDLY_CRYING_FACE:	7.71
:UNAMUSED_FACE: :OK_HAND_SIGN_OK_HAND:	5.97
:UNAMUSED_FACE: :PENSIVE_FACE:	7.87
:UNAMUSED_FACE: :POUTING_FACE:	5.96
:UNAMUSED_FACE: :SLEEPING_FACE:	7.85
:UNAMUSED_FACE: :UNAMUSED_FACE:	36.14
:UNAMUSED_FACE: :VICTORY_HAND:	6.49
:UNAMUSED_FACE: :WEARY_FACE:	10.08
:UPSIDE-DOWN_FACE:	6.41
:VICTORY_HAND:	26.17
:VICTORY_HAND: :VICTORY_HAND:	7.35
:VICTORY_HAND_TYPE-4:	9.44
:VICTORY_HAND_TYPE-5:	9
:WARNING_SIGN_WARNING:	9.51
:WATER_WAVE:	19.55
:WATER_WAVE: :BLACK_SUN_WITH_RAYS_SUN:	7.42
:WAVING_HAND_SIGN_WAVING_HAND:	18.48
:WEARY_CAT_FACE:	7.23
:WEARY_FACE:	116.17
:WEARY_FACE: :CLAPPING_HANDS_SIGN_CLAPPING_HANDS:	6.73
:WEARY_FACE: :FACE_SAVOURING_DELICIOUS_FOOD:	7.17
:WEARY_FACE: :FACE_THROWING_A_KISS:	7.21
:WEARY_FACE: :FACE_WITH_LOOK_OF_TRIUMPH_FACE_WITH_STEAM_FROM_NOSE:	6.19
:WEARY_FACE: :FACE_WITH_TEARS_OF_JOY:	28.13
:WEARY_FACE: :HEAVY_BLACK_HEART_RED_HEART:	6.2
:WEARY_FACE: :HUNDRED_POINTS_SYMBOL_HUNDRED_POINTS:	9.43
:WEARY_FACE: :LOUDLY_CRYING_FACE:	20
:WEARY_FACE: :PENSIVE_FACE:	7.79
:WEARY_FACE: :PERSON_RAISING_BOTH_HANDS_IN_CELEBRATION_PERSON_RAISING_HANDS:	14.76
:WEARY_FACE: :SKULL:	8.44
:WEARY_FACE: :SLEEPING_FACE:	7.63
:WEARY_FACE: :SMILING_FACE_WITH_HEART-SHAPED_EYES:	22.78
:WEARY_FACE: :SMILING_FACE_WITH_OPEN_MOUTH_AND_COLD_SWEAT:	6.94
:WEARY_FACE: :SMIRKING_FACE:	5.92
:WEARY_FACE: :SPLASHING_SWEAT_SYMBOL_SWEAT_DROPLETS:	7.18
:WEARY_FACE: :TIRED_FACE:	6.61
:WEARY_FACE: :UNAMUSED_FACE:	12.01
:WEARY_FACE: :WEARY_FACE:	49.03
:WHALE:	6.57
:WHITE_EXCLAMATION_MARK_ORNAMENT_WHITE_EXCLAMATION_MARK:	8.02
:WHITE_LEFT_POINTING_BACKHAND_INDEX_BACKHAND_INDEX_POINTING_LEFT:	13.17
:WHITE_LEFT_POINTING_BACKHAND_INDEX_BACKHAND_INDEX_POINTING_LEFT: :WHITE_LEFT_POINTING_BACKHAND_INDEX_BACKHAND_INDEX_POINTING_LEFT:	7.51
:WHITE_MEDIUM_STAR:	8.96
:WHITE_RIGHT_POINTING_BACKHAND_INDEX_BACKHAND_INDEX_POINTING_RIGHT:	13.2
:WHITE_RIGHT_POINTING_BACKHAND_INDEX_BACKHAND_INDEX_POINTING_RIGHT: :WHITE_RIGHT_POINTING_BACKHAND_INDEX_BACKHAND_INDEX_POINTING_RIGHT:	7.57
:WHITE_SMILING_FACE_SMILING_FACE:	41.12
:WHITE_UP_POINTING_BACKHAND_INDEX_BACKHAND_INDEX_POINTING_UP:	8.42
:WHITE_UP_POINTING_INDEX_INDEX_POINTING_UP:	9.8
:WINKING_FACE:	9.82
:WINKING_FACE: :WINKING_FACE:	8.48
:WOMAN_WITH_BUNNY_EARS_WOMEN_PARTYING:	15.37
:WORRIED_FACE:	13.31
:YELLOW_HEART:	24.2
:YELLOW_HEART: :YELLOW_HEART:	7.94
1,000	6.46
21	18.97
21 st	11.93
24/7	8.44
30 minutes	8.09
4/20	13.11
49 ers	6.32
a'f	7.72
a's	8.43
a1	10.25
abby	6.48
act	25.26
act like	20.49
actin	9.47
actin like	5.93
acting	18.39
acting like	13.43
actually really	6.01
af	55.2
af :FACE_WITH_TEARS_OF_JOY:	13.38
af :WEARY_FACE:	6.65
af lol	7.42
agg	6.21
aggravated	8.22
aggravating	6.87
aggy	8.29
aight	10.37
ain't	79.28
ain't bout	6.18
ain't even	15.93
ain't ever	6.68
ain't get	6.54
ain't going	8.98
ain't gon	6.56
ain't gone	12.51
ain't gonna	8.17
ain't got	20.97
ain't gotta	10.77
ain't know	7.12
ain't never	14.51
ain't nobody	11.73
ain't nothing	11.04
ain't ready	6.54
ain't real	6.18
ain't really	7.69
ain't right	5.99
ain't shit	19.23
ain't tryna	7.13
ain't worried	7.64
ain't worth	6.23
aint	32.05
aint got	7.86
aint shit	8.62
algebra	8.52
alike	7.14
allat	7.91
allergies	12.19
alll	9.57
alone	18.04
alot	9.97
alotta	6.09
alpha	8.39
already	33.2
already :LOUDLY_CRYING_FACE:	6.13
already :WEARY_FACE:	7.24
already got	7.92
already know	16.54
alright	19.27
always	41.16
always come	6.52
always get	9.46
always got	8.53
always gotta	7.12
always say	6.4
always talking	6.73
always think	6.23
always tryna	5.94
always wanna	6.78
always want	6.48
alyssa	6.95
amber	7.01
amc	9.8
anatomy	8.07
angels	7.26
anit	7.4
annoy	6.66
annoyed	17.08
annoying	24.15
annoying af	6.57
annoying ass	6.06
another day	9.46
another nigga	7.34
ant	8.57
anybody	24.52
anybody else	6.9
anybody wanna	8.64
anymore	23.11
anymore :FACE_WITH_TEARS_OF_JOY:	6.26
anything	16.99
ap	13.9
apartment	8.38
apartments	11.3
applebee's	7.46
argue	9.87
arguing	10.67
around	8.35
asap	7.25
asf	37.8
asf :FACE_WITH_TEARS_OF_JOY:	9.89
ask	16.14
asked	11.7
asl	13.19
asleep	27.35
ass	89.84
ass :FACE_WITH_TEARS_OF_JOY:	14.99
ass :UNAMUSED_FACE:	6.33
ass back	6.59
ass beat	7.5
ass bitch	11.94
ass bitches	7.99
ass day	7.25
ass girl	6.69
ass hoe	5.99
ass hoes	7.07
ass like	7.04
ass lol	6.71
ass man	6.27
ass nigga	16.9
ass niggas	11.96
ass night	6.68
ass people	9.69
ass shit	9.23
asses	9.4
asss	7.79
astros	6.03
asu	7.49
ate	9.96
atl	13.81
atlantic city	6.55
attention	13.27
attitude	17.79
attractive	8.93
atx	5.95
auburn	8.79
aunt	10.69
auntie	6.36
avi	25.32
avi :SMILING_FACE_WITH_HEART-SHAPED_EYES:	6.23
aw	12.17
awake	13.65
awh	8.72
awhile	6.57
awk	10.82
awkward	8.66
aww	11.66
ay	6.5
aye	21.17
ayee	6.54
ayeee	9.72
ayyy	7
az	12.73
babe	21.09
babe :FACE_THROWING_A_KISS:	6
babe :SMILING_FACE_WITH_HEART-SHAPED_EYES:	6.43
babies	9.08
baby	52.96
baby :FACE_THROWING_A_KISS:	8.58
baby :FACE_WITH_TEARS_OF_JOY:	6.03
baby :SMILING_FACE_WITH_HEART-SHAPED_EYES:	7.87
baby :WEARY_FACE:	6.63
baby boy	7.14
baby daddy	6.97
baby girl	12.49
baby mama	6.32
baby shower	6.21
babygirl	8.13
back	40.48
back :FACE_WITH_TEARS_OF_JOY:	9.62
back :LOUDLY_CRYING_FACE:	6.2
back :UNAMUSED_FACE:	8.86
back :WEARY_FACE:	6.84
back home	6.74
back hurts	6.84
back like	6.56
bad	27.85
bad :FACE_WITH_TEARS_OF_JOY:	7.71
bad :LOUDLY_CRYING_FACE:	8.03
bad :WEARY_FACE:	8.67
bad af	6.14
bad ass	9.35
bad bitch	10.8
bad bitches	6.66
bad mood	9.07
badass	6.65
baddest	8
baddie	6.82
bae	35.1
bae :SMILING_FACE_WITH_HEART-SHAPED_EYES:	6.28
ball	7.81
ballin	9.33
balling	6.43
bama	8.1
barbershop	6.03
barely	13.78
bars	9.51
baseball	21.63
baseball game	8.14
basic	8.99
basketball	23.61
basketball game	5.92
bathing	6.78
bathing suit	6.19
bathroom	11.42
bay area	6.69
bball	6.2
bby	13.29
bc	11.55
bc im	7.66
bck	6.85
bday	15.68
bdubs	9.18
beach	34.25
beach tomorrow	6.61
beat	21.68
bein	8.95
besides	11.9
best believe	7.57
best friend	26.57
best friends	14.8
bestfriend	24.06
bestfriends	6.15
bet	20.6
betta	9.81
better get	7.3
better stop	6.55
beyonc�	7.6
bf	13.65
bff	16.59
bffs	7.59
bible	8.2
big 12	6.54
big ass	13.72
big bro	8.41
big sean	9.49
big things	5.98
bih	17.14
bihh	11.26
bihhh	10.07
bipolar	8.15
birthday :FACE_THROWING_A_KISS:	6.26
biscuit	6.3
biscuits	7.65
bish	8.24
bitch	74.2
bitch :FACE_WITH_TEARS_OF_JOY:	11.35
bitch ass	12.46
bitch im	6.48
bitches	47.5
bitches ain't	6.28
bitches love	6.14
bitchhh	7.4
black	23.12
black ass	6.62
black girls	5.95
black men	6.61
black people	10.35
blacks	7.49
blessed	12.62
blessing	13.54
blessings	9.14
blew	8.02
block	9.46
blocked	10.93
blood	6.58
blow	12.46
blowin	7.05
blowing	11.62
blunt	22.29
blunts	11.64
boa	6.83
boardwalk	7.8
boba	6.81
body	7.25
boi	9.78
bomb	17.42
bomb ass	7.93
boo	26.35
boo :FACE_THROWING_A_KISS:	7.69
boo boo	8.21
boolin	7.39
boosie	7.99
booty	25.07
booty like	6.88
booty pics	8.04
bop	5.95
bored	34.96
bored af	8.24
bored asf	7.1
boulder	7.17
bout	52.73
bouta	25.24
bouta get	7.66
bouta go	8.46
boutta	18.1
bowling	7.13
boy	39.2
boy :FACE_WITH_TEARS_OF_JOY:	7.04
boyfriend	24.84
boyyy	8.85
bra	13.67
braces	7.85
bracket	12.51
brackets	8.01
brag	6.06
brah	9.06
braids	8.27
brat	8.63
braves	8.79
brazy	6.1
bre	6.55
break	30.14
breh	6.46
bri	8.3
bricks	6.48
bro	49.51
bro :FACE_WITH_TEARS_OF_JOY:	8.57
bro :HUNDRED_POINTS_SYMBOL_HUNDRED_POINTS:	6.84
bro lol	7.16
broad	6.24
broke	22.03
bron	7.24
bros	11.91
brotha	10.69
brother	21.36
brothers	13.1
browns	6.49
bruh	42.3
bruh :FACE_WITH_TEARS_OF_JOY:	10.55
bruhh	8.31
bruhhh	10.59
bs	15.1
bucs	6.05
buffalo wild	8.08
bug	6.55
buggin	6.06
bull	8.07
bulls	10.86
bullshit	13.04
bump	7.04
bumping	6.05
bunches	6.25
burger king	6.06
burrito	6.58
bush	6.51
bust	9.23
busted	7.86
butler	8.54
butt	16.51
buttt	6.67
buuut	7.03
bww	8.2
bye	13.93
byu	6.06
ca	33.2
cal	8.39
cali	18.2
calif	6.12
call	22.49
callin	8.14
calling	7.24
came	19.48
campus	12.36
can come	7.47
can get	12.34
can go	11.88
can never	10.84
can say	7.46
can take	8.39
can talk	8.23
can tell	10.72
canceled	9
canes	6.74
canyon	10.09
capitol	8.16
car	35.15
car :FACE_WITH_TEARS_OF_JOY:	6.4
car ride	6.52
cardinals	6.85
care	19.41
care anymore	6.2
care less	6.08
cared	6.57
cares	6.44
carnival	7.29
catfish	10.2
cause	43
cause im	6.36
cavs	14.36
celtics	8.06
central	13.61
central park	10.29
cereal	9.69
cha	7.59
championship	10
chapel	7.71
chapstick	6.64
charger	14.73
chargers	6.64
charlotte	13.66
chase	12.39
cheat	10.25
cheated	10.14
cheating	9.56
cheeks	5.95
cheerleaders	6.28
cheesecake factory	6.95
cheetos	7.68
chemistry	6.34
chest	8.16
chi	7.41
chick	18.01
chick-fil-a	9.45
chick fil	10.36
chicken fries	8.62
chickfila	7.49
chicks	7.89
chief keef	9.67
childish	22.23
childish :FACE_WITH_TEARS_OF_JOY:	6.87
chill	29.63
chill :FACE_WITH_TEARS_OF_JOY:	8.35
chillen	8.52
chillin	14.5
chilling	11.99
chilll	6.14
chip	8.96
chris	9.64
chris brown	10.53
chu	6.18
church	12.46
ciara	7.56
citi	6.79
citi field	6.22
city beach	7.86
class	30.27
class :FACE_WITH_TEARS_OF_JOY:	5.98
class today	6.47
class tomorrow	7.18
classes	14.66
clippers	8.99
clothes	15.78
clown	7.53
clutch	16.5
cnt	6.93
co	6.62
coach	12.61
cold af	6.23
cole	13.46
college	35.72
college basketball	8.09
college football	6.09
colleges	5.92
come	8.33
come get	12.2
come home	12.7
come see	9.02
come thru	8.02
comfortable	10.1
comin	11.4
coming home	7.11
commas	7.31
community college	6.7
coney	6.46
confused	9.32
congress	7.78
contacts	7.58
conversation	8.52
convo	7.07
coo	13.62
cook	8.16
cookie	13.63
cookin	6.43
cookout	9.16
cool	25.26
cool af	6.41
cool tho	5.91
cooling	7.54
cop	12.05
corny	11.23
cough	7.49
could've	13.36
coulda	6.58
country music	7.35
county	13.07
cousin	19.81
cousins	7.7
cowboys	8.27
crack	6.58
cracked	7.13
cracking	9.04
cracks	6.49
cramps	8.7
crawfish	10.36
crazy	39.7
crazy :FACE_WITH_TEARS_OF_JOY:	9.39
crazy af	6.06
crazy ass	8.52
crazy lol	6.31
crazy shit	6.2
creep	5.95
crib	14.96
cry	16.41
crying	18.83
crying bc	6
ct	11.77
ctfu	13.65
cubs	12.18
cuddle	12.85
cudi	6.37
cuff	7.26
cuffed	6.39
cuh	10.25
curly	7.52
currently	13.94
curry	12.16
curved	6.9
cus	16.91
cuss	8.32
cut	13.27
cute	34.2
cute :FACE_WITH_TEARS_OF_JOY:	7.57
cute :LOUDLY_CRYING_FACE:	6.43
cute :SMILING_FACE_WITH_HEART-SHAPED_EYES:	10.66
cute af	6.05
cute ass	7.43
cuz	18.95
cuzzo	6.19
cvs	6.58
d1	6.66
da	31.77
da best	6.08
dab	10.1
dad	21.39
dad just	6.88
daddy	23.1
damm	6.84
damn	61.93
damn :FACE_WITH_TEARS_OF_JOY:	6.61
damn day	6.3
damn near	11.58
damn thing	7.41
damn well	8.25
damnit	6.67
damnnn	8.07
dang	21.17
das	6.13
dat	18.47
dat shit	6.87
dats	7.25
dawg	16.73
day :FACE_WITH_TEARS_OF_JOY:	11.46
day :LOUDLY_CRYING_FACE:	6.47
day :SMILING_FACE_WITH_HEART-SHAPED_EYES:	6.21
day :UNAMUSED_FACE:	7.13
day :WEARY_FACE:	7.59
day tomorrow	7.67
daytona	6.44
dc	19.55
dead	22.65
dead :FACE_WITH_TEARS_OF_JOY:	6.58
dead :SKULL:	7.77
dead af	6.99
dead ass	12.04
deadass	13.68
debating	7.5
deez	9.95
deez nuts	8.41
def	13.6
deff	9.43
degrees	10.61
dej	6.29
delete	9.6
deleted	9.16
deleting	7.31
democrats	6.72
dems	6.18
den	6.18
dese	8.87
desert	7.26
devil	8.63
devin	7.75
dez	8.22
df	7.95
dfw	7.78
dgaf	6.11
diamond	6.98
diamonds	6.35
dick	26.32
die	19.15
died	6.44
different	6.24
dime	7.84
dirty	8.42
dis	11.51
disney's	12.01
disney's magic	7.08
disrespect	9.47
disrespectful	11.97
dm's	7.78
dmv	9.36
dnt	15.8
dodger	10.02
dodger stadium	7.35
dodgers	10.63
doe	17.37
doin	17.55
dolphins	6.51
dom	8.04
done :FACE_WITH_TEARS_OF_JOY:	6.09
done got	6.75
done trying	6.35
dont	20.55
donuts	11.57
dope	18.95
dorm	11.23
drank	7.28
dre	7.41
dreads	8.85
dress	20.75
dressed	8.36
dresses	6.03
driving	10.34
dry	11.47
dub	9.43
dude	46.43
dude :FACE_WITH_TEARS_OF_JOY:	7.18
dudes	14.46
duh	12.13
duke	20.65
dumb	29.56
dumb :FACE_WITH_TEARS_OF_JOY:	6.27
dumb af	6.4
dumb ass	13.97
dumb shit	9.95
dumbass	9.7
dumbest	7.19
dummy	6.46
durk	6.24
dusty	6.24
dye	6.19
dying	14.51
dying :FACE_WITH_TEARS_OF_JOY:	7.4
eachother	7.81
eagles	13.61
earlier	9.52
early tomorrow	6.01
eat	29.76
eat ass	6.04
eatin	6.55
eating	10.31
edc	8.71
else	19.77
em	32.5
emoji	12.1
emojis	22.28
emotions	8.42
empire	18.26
empire state	5.98
entertain	7.67
epcot	8.47
espn	14.18
even	36.74
even care	8.08
even feel	7.07
even funny	6.7
even get	8.75
even go	7.97
even gonna	6.57
even know	16.85
even like	8.17
even look	6.31
even sleep	6.53
even talk	6.46
even think	6.02
even tho	9
even though	10.91
even tired	7.19
even wanna	7.75
even want	7.56
ever	17.22
ever :FACE_WITH_TEARS_OF_JOY:	6.14
ever since	5.94
every	11.66
every girl	7.37
every nigga	6.76
every night	11.03
every single	6.8
every time	15.6
everybody	42.78
everybody's	7.09
everybody else	8.03
everybody got	6.68
everyday	21.45
everyone go	8.85
everything	34.37
everything :FACE_WITH_TEARS_OF_JOY:	6.65
everything happens	6.21
everytime	12.19
ew	7.33
ex	17.17
exes	6.39
eyebrows	12.03
eyebrows done	6.76
eyes	11.97
fa	13.58
face :FACE_WITH_TEARS_OF_JOY:	6.57
facetime	17.09
facts	9.96
fade	11.9
faded	7.61
fails	7.19
faithful	11.1
fake	25.37
fake af	6.43
fake ass	9.35
fall	14.54
fall asleep	16.9
fall back	9.43
falling	6.53
falling asleep	8.38
fam	11.23
fasho	11.96
fast	13.24
fat	18.15
fat ass	12.84
favorite	10.64
favorite person	7.12
favorite song	8.53
favorited	9.39
favorites	6.4
favoriting	9.84
feel	46.5
feel blessed	6.43
feel good	13.78
feel like	36.52
feelin	13.35
feeling good	7.32
feeling like	7.76
feelings	29.13
feelings hurt	6.01
feels good	7.46
feet	10.8
feet hurt	6.26
fell	15.93
fell asleep	11.29
felt	8.21
female	13.96
females	25.76
fetty	12.11
fetty wap	10.47
field	12.3
fight	14.75
fil	11.63
fina	8.19
final four	8.97
finally home	7.15
finals week	7.18
find someone	7.58
fine	10.61
fine ass	8.51
finesse	7.11
finna	37.32
finna get	11.49
finna go	13
finna take	7.17
fireball	6.01
fl	27.69
flags	11.79
fleek	9.43
flex	7.48
flexin	7.22
flexing	7.98
flip	7.24
flirt	7.2
flow	8.59
fo	7.74
foh	12.31
follower	6.9
foo	12.53
fool	18
football	20.83
football season	8.85
foreal	11.56
forever	26.57
forgot	15.53
forreal	16.03
fort	6.5
fort worth	9.24
foul	11.64
fr	35.18
fr :FACE_WITH_TEARS_OF_JOY:	6.88
fr fr	9.02
fr tho	6.93
frank	8.28
frat	8.56
fraternity	6.64
freak	12.17
freakin	10.08
freaking	18.54
freaky	9.2
free pancakes	6.47
free throws	6.74
freestyle	6.36
freeway	7.49
freshman	21.27
freshman year	13.48
freshmen	10.67
frfr	19.01
friend	20.85
friends	26.64
friends :FACE_WITH_TEARS_OF_JOY:	6.8
friendship	6.36
fries	8.7
fsu	7.22
ft	16.69
fucc	8.78
fuck	45.74
fuck :FACE_WITH_TEARS_OF_JOY:	6.44
fuck around	10.62
fuck em	9.43
fuck everybody	6.67
fuck nigga	8.52
fuck niggas	8.16
fuck outta	7.01
fuck shit	6.31
fuck wit	11.2
fuck yall	7
fuck yo	6.92
fucked	18.14
fuckin	19.72
fuckin wit	6.38
fucking	8.8
fucks	12.42
funniest	9.32
funniest shit	6.16
funny	36.19
funny :FACE_WITH_TEARS_OF_JOY:	15.2
funny af	10.63
funny asf	7.71
fw	25.47
fwm	15.25
fwu	8.95
fwy	7.65
fye	6.5
fym	6.18
ga	17.53
gabby	7.77
gaf	8.48
gallon	6.27
game tomorrow	7.15
gameday	6.62
gamma	6.2
gang	11.68
gas	11.96
gas station	8.28
gates	9.81
gave	13.28
gay	22.45
gay ass	6.49
geeked	7.68
geometry	6.46
get	86.46
get away	7.8
get back	11.62
get beat	6
get better	6.18
get dressed	7.71
get em	6.05
get food	8.75
get high	8.27
get home	11.15
get hurt	6.66
get like	6.09
get mad	15.81
get money	8.83
get old	6.16
get paid	8.88
get ready	10.32
get real	6.09
get right	8.22
get something	6.07
get tatted	6.5
get tf	8.11
get tired	11.91
get ya	7.59
get yo	9.07
gets old	6.89
gettin	18.86
getting	20.37
getting married	5.92
getting money	8.01
getting sleepy	6.68
gf	14.04
ghetto	9.81
giants	6.45
girl	60.76
girl :FACE_WITH_TEARS_OF_JOY:	8.05
girl got	6.27
girl just	7.25
girl scout	7.97
girlfriend	20.17
girls	31.11
give	23.37
give af	8.07
glad	19.41
glizzy	6.2
gma	6.66
gn	13.17
go	67.35
go :FACE_WITH_TEARS_OF_JOY:	7.25
go ahead	8.07
go back	20.71
go buy	6.03
go crazy	7.59
go eat	8.5
go fishing	6.66
go get	20.5
go hard	8.34
go head	6.29
go home	20.83
go like	6.88
go look	6.07
go see	12.95
go shopping	8.09
go somewhere	6.54
go swimming	6.08
goat	7.72
god	38.43
god :FACE_WITH_TEARS_OF_JOY:	6.31
going	31.39
going back	10.83
going crazy	6.27
going home	6.13
golden gate	7.88
gon	28.42
gon get	7
gone	54.34
gone come	6.62
gone fuck	6.05
gone get	12.87
gone go	6.76
gone make	8.36
gone say	8.16
gone see	6.78
gone take	5.92
gone tell	5.91
gonna	47.26
gonna come	6.34
gonna get	11
gonna go	10.37
gonna let	6.38
gonna lie	6.25
gonna make	6.38
gonna say	5.97
gonna take	6.45
good :FACE_WITH_TEARS_OF_JOY:	7.4
good :RELIEVED_FACE:	6.05
good :WEARY_FACE:	6.75
good af	9.34
good asf	5.96
good ass	14.4
good looks	7.98
good mood	10
good music	6.15
good ole	6.43
good outside	6.6
good right	6.65
good rn	7.84
good seeing	6.52
good shit	8.2
good tho	6.47
goodmorning	20.38
goodnight	26.72
goodnight :SLEEPING_FACE:	8.51
goodnight :VICTORY_HAND:	7.67
goofy	12.02
gop	7.61
gosh	12.13
gossip	6.12
gossip girl	6.39
got	95.74
got damn	8
got done	7.42
got em	8.31
got hella	7.13
got hoes	6.92
got home	6.57
got like	6.98
got mad	7.16
got money	7.45
got one	7.5
got school	7.01
got shit	9.47
got something	8.22
got time	9.78
got work	6.96
got yo	6.01
gotcha	9.13
gotchu	10.92
gots	6.46
gotta	57.98
gotta chill	7.88
gotta come	6
gotta find	7.71
gotta get	18.41
gotta go	15.19
gotta keep	7.63
gotta let	5.93
gotta lie	6.02
gotta make	9.46
gotta see	6.41
gotta stay	7.24
gotta stop	9.3
gotta take	8.71
gotta tell	7.06
gotta work	8.37
gotten	11.65
gotti	6.34
gpa	6.92
grader	6.77
graders	8.09
grades	14.17
graduate	16.04
graduated	8.4
graduating	8.49
graduation	19.13
gram	7.32
grand canyon	6.71
grand rapids	6.05
grandma	17.83
grandpa	10.36
granny	8.51
greatness	6.31
grey's	9.18
grey's anatomy	7.74
grille	6.28
grind	9.09
grinding	6.95
grits	6.38
group message	9.03
grove	10.45
grown	15.27
grown ass	6.41
gtf	10
gtfo	8.65
gtfoh	6.66
guard	7.59
gucci	12.35
guess	16.76
gulf	7.76
gun	6.95
gym	8.66
h8	10.52
hahah	8.29
hair	34.32
hair :SMILING_FACE_WITH_HEART-SHAPED_EYES:	5.95
hair done	11.35
haircut	6.26
hakeem	10.25
halftime	6.63
hang	22.83
hangout	12.02
happiest	7.33
happiest place	6
happy 21	9.13
happy bday	11.9
happy hour	7.69
harbor	11.85
hard :FACE_WITH_TEARS_OF_JOY:	7.13
hard af	8.32
harden	11.54
hardest	6.74
hate	65.09
hate everyone	6.69
hate getting	6.45
hate hate	6.47
hate people	9.22
hate school	6.02
hate seeing	7.15
hater	7.95
hates	9.19
hatin	8.36
hating	13.17
hawaiian	5.98
hbd	11.82
hea	5.93
head	20.99
head ass	9.39
head hurt	6.94
head hurts	8.47
headache	15.59
headed	12.35
header	15.72
heart	10.04
heart eyes	6.45
hearted	6.02
heated	6.12
heaven	7.33
heels	6.75
hell	39.76
hell :FACE_WITH_TEARS_OF_JOY:	7.68
hell nah	11.73
hell naw	6.87
hell yea	12.12
hell yeah	17.47
hella	31.56
helll	6.38
henny	7.31
hey wassup	6.14
heyyy	6.17
high	31.36
high af	7.44
high key	7.46
high school	31.45
highkey	8.24
hills	8.83
hip	9.85
hispanic	7.37
hit	34.08
hittin	8.65
hitting	9.82
hml	11.08
hmu	22.94
hoe	38.99
hoe :FACE_WITH_TEARS_OF_JOY:	7.11
hoe ass	7.27
hoes	44.16
hoes :FACE_WITH_TEARS_OF_JOY:	6.56
hoes ain't	6.27
hold	9.32
home	8.96
home :FACE_WITH_TEARS_OF_JOY:	6.19
home :LOUDLY_CRYING_FACE:	5.92
home :WEARY_FACE:	7.24
home alone	9.17
home already	6.34
home tomorrow	6.47
homeboy	6.54
homecoming	11.05
homegirl	6.02
homework	23.21
homie	25.04
homies	12.44
honestly	24.76
honors	6.44
hood	14.81
hoodie	6.97
hookah	11.15
hoop	14.2
hoopin	6.16
hooping	7.35
hooters	7.27
hop	11.6
hot af	6.57
hot cheetos	8.15
house	21.56
house :FACE_WITH_TEARS_OF_JOY:	6.89
hs	12.92
huh	18.15
hulu	7.14
humble	5.92
hung	6.82
hungry	30.77
hungry :WEARY_FACE:	7.27
hungry af	8.88
hungry asf	6.42
hurry	16.42
hurt	30.81
hurting	12.88
hurts	20.18
hush	7.47
hustle	9.29
hw	16.39
hype	7.3
i'ma	10.17
ia	7.4
ian	11.58
ice cream	9.78
idc	25.27
idc idc	8.9
idgaf	16.13
idk	44.36
ig	18.63
ight	14.22
ignorant	9.07
ihop	16.5
iight	7.93
ik	13.95
il	19.32
ill	5.94
ilysm	10.48
im	64.46
im always	7.76
im bored	9.18
im bout	7.65
im bouta	6.34
im finna	9.51
im getting	6.36
im glad	6.41
im going	10.31
im gone	7.09
im good	6.33
im hungry	7.91
im just	13.7
im like	6.08
im mad	6.46
im ready	8.53
im really	10.05
im sorry	6.66
im still	7.41
im tired	9.57
im trying	6.87
im tryna	8.63
im weak	6.5
imma	31.65
imma get	8.03
imma just	7.59
imy	6.03
in-n-out	8.09
inches	6.23
indy	9.85
inna	5.98
ion	38.24
ion care	7.01
ion even	11.02
ion feel	6.78
ion get	6.46
ion give	5.98
ion got	7.56
ion know	12.04
ion like	9.33
ion need	6.67
ion think	7.36
ion wanna	9.03
ion want	8.78
iont	10.24
irrelevant	8.34
irritate	6.76
irritated	17.06
irritating	11.78
isaiah	7.79
iu	6.38
jada	6.69
jail	9.57
jamal	11.33
jamba	6.41
jammin	6.61
jawn	7.05
jay	8.36
jeans	7.17
jeb	6.25
jeep	7.29
jesus	9.25
jfk	8.25
jimmy	9.71
jk	17.72
josh	8.54
js	7.58
jst	6.92
juice	8.51
juice like	6.08
juicy	6.49
jump	9.83
junior	7.38
junior year	8.93
juniors	6.86
jus	15.34
juss	8.82
just	84.35
just ain't	6.51
just asked	7.21
just ate	6.48
just bc	7.3
just call	7.43
just called	6.25
just came	7.22
just cause	8.34
just chill	7.22
just come	6.03
just feel	5.98
just fell	6.29
just get	9.23
just give	6.49
just go	13.51
just gone	8.4
just gonna	13.21
just got	24.59
just gotta	10.62
just hit	9.02
just keep	6.66
just know	13.15
just lay	5.95
just laying	6.09
just left	9.42
just let	9.95
just like	14.03
just love	10.22
just made	10.95
just need	12.86
just now	12.93
just pissed	6.97
just put	6.07
just ready	10.17
just really	10.95
just said	11.6
just saw	5.98
just seen	7.12
just sent	7.5
just sit	8.12
just sitting	6.87
just stay	8.64
just stop	7.37
just talk	5.97
just talking	7.41
just tell	7.01
just text	7.05
just texted	6.56
just told	11.62
just took	7.56
just trying	9.99
just tryna	11.26
just wait	11.26
just wanna	31.21
just want	29.72
just watch	6.83
just went	6.19
just wish	5.95
just woke	12.23
k15	7.53
kanye	7.97
kappa	9.02
kayla	9.43
kc	7.31
keef	10.96
keep	26.07
kept	8.76
key	11.55
key west	6.44
keys	6.39
kickback	7.68
kik	12.21
kill	11.47
killing	10.01
kinda	20.03
kinda wanna	8.35
kingdom	9.78
kiss	10.75
kisses	5.99
kissing	7.82
kmsl	6.47
knees	6.17
knew	16.67
knicks	7.63
kno	17.37
knock	7.82
knocked	11.01
know	68.91
know :FACE_WITH_TEARS_OF_JOY:	10.58
know damn	6.48
know everything	6.11
know im	7.28
know lol	7.39
know wassup	7.31
knowing	10.58
knows	10.61
kool	6.5
kroger	6.68
ks	8.36
ku	7.09
ky	11.67
kylie	7.89
kyrie	10.38
l's	6.73
la	15.78
lacrosse	7.02
laguna	6.51
laid	9.17
lake city	6.82
lakers	9.65
lame	19.47
lame ass	8.06
lames	7.03
las	6.6
last retweet	6
lastnight	8.5
lately	10.93
laugh	11.28
laugh :FACE_WITH_TEARS_OF_JOY:	6.22
laughing	13.78
lawd	11.41
lax	11.94
lay	19.42
laying	17.36
[truncated: 1,394 more rows]
