# Supplementary material for: National character stereotypes mirror language use: A study of Canadian and American tweets
Source: PLoS One. 2018 Nov 21;13(11):e0206188. doi: 10.1371/journal.pone.0206188 (PMC6248921; doi:10.1371/journal.pone.0206188)
Supplement: S5 File — (ZIP) [file pone.0206188.s005.zip › canadian_words.txt]

Term	Diff
-_-	-10.63
-1	-6.14
-3	-6.27
-51	-9.03
-8	-6.05
! !	-6.86
! !!!	-11.36
. ..	-11.41
. ...	-11.22
:'(	-19.55
:'( :HEAVY_BLACK_HEART_RED_HEART:	-12.74
:$	-10.42
:(	-40.37
:( :(	-8.13
:)	-84.78
:) :)	-17.22
:) :HEAVY_BLACK_HEART_RED_HEART:	-7.53
:|	-6.73
:3	-13.14
:AIRPLANE:	-12.23
:ALIEN_MONSTER:	-13.65
:ALIEN_MONSTER: :ALIEN_MONSTER:	-11.68
:BACK_WITH_LEFTWARDS_ARROW_ABOVE_BACK_ARROW:	-13.53
:BACK_WITH_LEFTWARDS_ARROW_ABOVE_BACK_ARROW: follow	-7.08
:BALLOON:	-16.05
:BALLOON: :BALLOON:	-16.08
:BALLOON: hiii	-6.62
:BEAR_FACE:	-6.28
:BEATING_HEART: :BEATING_HEART:	-7.01
:BEER_MUG:	-15.28
:BEER_MUG: :BEER_MUG:	-8.91
:BEER_MUG: :FOUR_LEAF_CLOVER:	-6.12
:BICYCLE:	-6.07
:BIRTHDAY_CAKE:	-6.2
:BLACK_HEART_SUIT_HEART_SUIT:	-26.55
:BLACK_HEART_SUIT_HEART_SUIT: :BLACK_HEART_SUIT_HEART_SUIT:	-17.62
:BLACK_SUN_WITH_RAYS_SUN:	-26.15
:BLUE_HEART: :PURPLE_HEART:	-9.66
:BOUQUET:	-8.37
:BOY_TYPE-5: :BOY_TYPE-5:	-6.49
:CAMERA:	-18.64
:CAMERA: mandylor	-10.74
:CHRISTMAS_TREE:	-14.4
:CLINKING_BEER_MUGS:	-22.23
:CLINKING_BEER_MUGS: :PARTY_POPPER:	-6.09
:COCKTAIL_GLASS:	-6.21
:COLLISION_SYMBOL_COLLISION: :ANGER_SYMBOL:	-7.3
:CONFETTI_BALL:	-10.88
:CONFETTI_BALL: :PARTY_POPPER:	-6.19
:COOKING:	-12.5
:COOKING: :COOKING:	-11.06
:DANCER:	-11.11
:DANCER: :DANCER:	-11.13
:DANCER: wishing	-6.53
:DECIDUOUS_TREE:	-6.86
:DIZZY_SYMBOL_DIZZY:	-14.89
:DIZZY_SYMBOL_DIZZY: :SPARKLES:	-18.33
:DOG_FACE:	-8.37
:DOWNWARDS_BLACK_ARROW_DOWN_ARROW:	-8.21
:EVERGREEN_TREE_EVERGREEN:	-10.89
:EXTRATERRESTRIAL_ALIEN_ALIEN: :EXTRATERRESTRIAL_ALIEN_ALIEN:	-12.52
:EYES: :SPLASHING_SWEAT_SYMBOL_SWEAT_DROPLETS:	-6.19
:FACE_WITH_OK_GESTURE_GESTURING_OK:	-10.8
:FACE_WITH_OK_GESTURE_GESTURING_OK: :FACE_WITH_OK_GESTURE_GESTURING_OK:	-8.79
:FACE_WITH_OK_GESTURE_GESTURING_OK: :SPARKLING_HEART:	-6.64
:FACE_WITH_OPEN_MOUTH_AND_COLD_SWEAT:	-8.55
:FALLEN_LEAF:	-12.83
:FALLEN_LEAF: :FALLEN_LEAF:	-6.68
:FATHER_CHRISTMAS_SANTA_CLAUS:	-8.08
:FISTED_HAND_SIGN_ONCOMING_FIST:	-6.76
:FISTED_HAND_SIGN_ONCOMING_FIST: :SPARKLING_HEART:	-7.48
:FISTED_HAND_SIGN_TYPE-1-2:	-6.5
:FISTED_HAND_SIGN_TYPE-3:	-6.05
:FLAG_IN_HOLE:	-6.27
:FLEXED_BICEPS: :FISTED_HAND_SIGN_ONCOMING_FIST:	-7.63
:FRENCH_FRIES:	-8.59
:FRENCH_FRIES: :FRENCH_FRIES:	-7.73
:GEM_STONE: :MAPLE_LEAF:	-11.18
:GLOWING_STAR:	-27.66
:GLOWING_STAR: :SPARKLES:	-23.92
:GRINNING_FACE:	-28.38
:GRINNING_FACE: :GRINNING_FACE:	-6.34
:GROWING_HEART:	-15.46
:GROWING_HEART: :SEE-NO-EVIL_MONKEY_SEE-NO-EVIL:	-22.88
:GUITAR:	-22.78
:GUITAR: :GUITAR:	-14.61
:GUITAR: ily	-7.29
:HAMBURGER:	-13.68
:HAMBURGER: :HAMBURGER:	-10.27
:HAPPY_PERSON_RAISING_ONE_HAND_HAPPY_PERSON_RAISING_HAND:	-11.07
:HAPPY_PERSON_RAISING_ONE_HAND_HAPPY_PERSON_RAISING_HAND: :HAPPY_PERSON_RAISING_ONE_HAND_HAPPY_PERSON_RAISING_HAND:	-9.33
:HAPPY_PERSON_RAISING_ONE_HAND_TYPE-3:	-6.57
:HATCHING_CHICK:	-12.97
:HATCHING_CHICK: :HATCHING_CHICK:	-13.17
:HEAR-NO-EVIL_MONKEY_HEAR-NO-EVIL:	-7.71
:HEART_DECORATION: :HEART_DECORATION:	-6.16
:HEART_WITH_ARROW: :PARTY_POPPER:	-6.32
:HEART_WITH_RIBBON:	-10.31
:HEAVY_BLACK_HEART_RED_HEART:	-67.55
:HEAVY_BLACK_HEART_RED_HEART: :)	-9.76
:HEAVY_BLACK_HEART_RED_HEART: :HEAVY_BLACK_HEART_RED_HEART:	-28.82
:HEAVY_BLACK_HEART_RED_HEART: :SMILING_FACE_WITH_HEART-SHAPED_EYES:	-10.26
:HEAVY_BLACK_HEART_RED_HEART: everybody	-7.1
:HEAVY_CHECK_MARK:	-15.69
:HEAVY_EXCLAMATION_MARK_SYMBOL_EXCLAMATION_MARK: :GRINNING_FACE:	-8.58
:HEAVY_MULTIPLICATION_X:	-8.4
:HERB:	-9.88
:HERB: :HERB:	-7.66
:HOT_BEVERAGE:	-17.82
:HOT_BEVERAGE: :HOT_BEVERAGE:	-10.52
:LARGE_BLUE_CIRCLE_BLUE_CIRCLE:	-13.18
:LARGE_BLUE_CIRCLE_BLUE_CIRCLE: :MEDIUM_WHITE_CIRCLE_WHITE_CIRCLE:	-14.67
:LARGE_RED_CIRCLE_RED_CIRCLE:	-10.86
:MAN_WITH_TURBAN:	-6.31
:MAPLE_LEAF:	-40.98
:MAPLE_LEAF: :GEM_STONE:	-11.14
:MAPLE_LEAF: :GLOWING_STAR:	-7.25
:MAPLE_LEAF: :MAPLE_LEAF:	-22.08
:MAPLE_LEAF: :PURPLE_HEART:	-6.03
:MAPLE_LEAF: hey	-7.86
:MAPLE_LEAF: x2	-6.69
:MEDIUM_BLACK_CIRCLE_BLACK_CIRCLE:	-6.43
:MEDIUM_WHITE_CIRCLE_WHITE_CIRCLE:	-15.69
:MOUNT_FUJI:	-8.45
:MOVIE_CAMERA:	-11.03
:MOVIE_CAMERA: :PUBLIC_ADDRESS_LOUDSPEAKER_LOUDSPEAKER:	-6.48
:MOVIE_CAMERA: :SPARKLES:	-11.08
:MULTIPLE_MUSICAL_NOTES_MUSICAL_NOTES: :GUITAR:	-9.99
:MULTIPLE_MUSICAL_NOTES_MUSICAL_NOTES: come	-6.47
:MUSICAL_NOTE:	-13.12
:OK_HAND_SIGN_OK_HAND: :OK_HAND_SIGN_OK_HAND:	-13.13
:OK_HAND_SIGN_TYPE-1-2:	-11.01
:p	-25
:PARTY_POPPER:	-37.83
:PARTY_POPPER: :CLINKING_BEER_MUGS:	-7.64
:PARTY_POPPER: :HEAVY_BLACK_HEART_RED_HEART:	-11.36
:PARTY_POPPER: :PARTY_POPPER:	-18.5
:PARTY_POPPER: :WHITE_SMILING_FACE_SMILING_FACE:	-6.08
:PENGUIN:	-6.97
:PERSON_RAISING_BOTH_HANDS_IN_CELEBRATION_TYPE-1-2:	-7.96
:PERSON_WITH_FOLDED_HANDS_FOLDED_HANDS: :HEAVY_BLACK_HEART_RED_HEART:	-6.03
:PERSON_WITH_FOLDED_HANDS_FOLDED_HANDS: :PERSON_WITH_FOLDED_HANDS_FOLDED_HANDS:	-15.28
:PERSON_WITH_FOLDED_HANDS_TYPE-1-2:	-10.45
:PURPLE_HEART:	-31.79
:PURPLE_HEART: :BLUE_HEART:	-9.48
:PURPLE_HEART: :FACE_THROWING_A_KISS:	-6.01
:PURPLE_HEART: :HEAVY_BLACK_HEART_RED_HEART:	-11.97
:PURPLE_HEART: :MAPLE_LEAF:	-7.23
:PURPLE_HEART: :PURPLE_HEART:	-12.22
:PURPLE_HEART: :SMILING_FACE_WITH_SMILING_EYES:	-10.43
:PURPLE_HEART: :SPARKLING_HEART:	-8.98
:RABBIT_FACE:	-6.87
:RED_APPLE:	-6.5
:REGIONAL_INDICATOR_SYMBOL_LETTER_A_REGIONAL_INDICATOR_SYMBOL_LETTER_C:	-18.31
:REGIONAL_INDICATOR_SYMBOL_LETTER_A_REGIONAL_INDICATOR_SYMBOL_LETTER_C: :REGIONAL_INDICATOR_SYMBOL_LETTER_A_REGIONAL_INDICATOR_SYMBOL_LETTER_C:	-14.84
:REGIONAL_INDICATOR_SYMBOL_LETTER_C_REGIONAL_INDICATOR_SYMBOL_LETTER_A:	-34.26
:REGIONAL_INDICATOR_SYMBOL_LETTER_G_REGIONAL_INDICATOR_SYMBOL_LETTER_B:	-6.28
:REVOLVING_HEARTS:	-14.25
:REVOLVING_HEARTS: please	-9.11
:ROSE:	-5.96
:RUGBY_FOOTBALL:	-8.12
:s	-10.21
:SEE-NO-EVIL_MONKEY_SEE-NO-EVIL:	-15.44
:SEE-NO-EVIL_MONKEY_SEE-NO-EVIL: :FACE_WITH_OK_GESTURE_GESTURING_OK:	-6.28
:SEE-NO-EVIL_MONKEY_SEE-NO-EVIL: :GROWING_HEART:	-20.18
:SEEDLING:	-7.37
:SHOOTING_STAR:	-10.8
:SHOOTING_STAR: :SHOOTING_STAR:	-6.46
:SHORTCAKE:	-6.82
:SKI_AND_SKI_BOOT_SKIS:	-7
:SLICE_OF_PIZZA_PIZZA:	-7.82
:SMILING_FACE_WITH_OPEN_MOUTH:	-19.33
:SMILING_FACE_WITH_SMILING_EYES: :PURPLE_HEART:	-10.54
:SNOWFLAKE:	-11.37
:SOCCER_BALL: :TROPHY:	-7.29
:SOFT_ICE_CREAM:	-9.4
:SOFT_ICE_CREAM: :SOFT_ICE_CREAM:	-7.05
:SPARKLES:	-24.67
:SPARKLES: :DIZZY_SYMBOL_DIZZY:	-16.08
:SPARKLES: :GLOWING_STAR:	-24.04
:SPARKLES: :MOVIE_CAMERA:	-11.07
:SPARKLES: :SPARKLES:	-10.1
:SPARKLING_HEART:	-30.21
:SPARKLING_HEART: :FACE_THROWING_A_KISS:	-6.24
:SPARKLING_HEART: :HEAVY_BLACK_HEART_RED_HEART:	-7.83
:SPARKLING_HEART: :PARTY_POPPER:	-6.11
:SPARKLING_HEART: :PURPLE_HEART:	-8.55
:SPARKLING_HEART: :SPARKLES:	-6.38
:SPARKLING_HEART: :SPARKLING_HEART:	-11.69
:SPARKLING_HEART: :TWO_HEARTS:	-6.68
:SPARKLING_HEART: ilysm	-7.45
:SPARKLING_HEART: lets	-7.41
:SPEAK-NO-EVIL_MONKEY_SPEAK-NO-EVIL:	-17.9
:SPEAK-NO-EVIL_MONKEY_SPEAK-NO-EVIL: :HEAVY_BLACK_HEART_RED_HEART:	-6.7
:SPEAK-NO-EVIL_MONKEY_SPEAK-NO-EVIL: :SPEAK-NO-EVIL_MONKEY_SPEAK-NO-EVIL:	-6.89
:STEAMING_BOWL:	-7.18
:SUNRISE:	-7.37
:SUNRISE: :DANCER:	-6.61
:SUSHI:	-13.31
:SUSHI: :SUSHI:	-10.62
:THUMBS_UP_SIGN_THUMBS_UP:	-32.52
:THUMBS_UP_SIGN_THUMBS_UP: :SMILING_FACE_WITH_OPEN_MOUTH:	-6.26
:THUMBS_UP_SIGN_THUMBS_UP: :THUMBS_UP_SIGN_THUMBS_UP:	-17.05
:THUMBS_UP_SIGN_THUMBS_UP: like	-8.22
:THUMBS_UP_SIGN_TYPE-1-2:	-6.65
:TROPHY: :SOCCER_BALL:	-7.18
:TULIP:	-8.98
:TWO_HEARTS:	-16.15
:TWO_HEARTS: :TWO_HEARTS:	-25.03
:TWO_HEARTS: :VICTORY_HAND:	-14.94
:TWO_HEARTS: vote	-6.23
:TWO_WOMEN_HOLDING_HANDS: :TWO_WOMEN_HOLDING_HANDS:	-7.05
:UPWARDS_BLACK_ARROW_UP_ARROW:	-8.43
:VICTORY_HAND_TYPE-1-2:	-6.99
:VIDEO_CAMERA:	-8.98
:VIDEO_CAMERA: go	-6.18
:WATERMELON:	-7.79
:WHITE_DOWN_POINTING_BACKHAND_INDEX_BACKHAND_INDEX_POINTING_DOWN:	-11.51
:WHITE_DOWN_POINTING_BACKHAND_INDEX_BACKHAND_INDEX_POINTING_DOWN: :WHITE_DOWN_POINTING_BACKHAND_INDEX_BACKHAND_INDEX_POINTING_DOWN:	-7.21
:WHITE_FLOWER:	-6.35
:WHITE_SMILING_FACE_SMILING_FACE: :WHITE_SMILING_FACE_SMILING_FACE:	-11.05
:WINE_GLASS:	-16.15
:WRAPPED_PRESENT:	-10.06
:WRAPPED_PRESENT: :WRAPPED_PRESENT:	-6.27
;-)	-16.24
;)	-48.67
^_^	-8.62
<3	-27.82
<U+0B68><U+0B67>	-6.37
0.10	-7.62
0.10 pps	-7.32
000	-6.02
0029	-7.65
1-0	-15.24
1-1	-10.66
1.5	-11.36
1/2	-15.97
1/3	-7.09
10	-32.25
10	-32.25
10 pm	-8.5
10 years	-9.06
10,000	-7.14
10/10	-7.42
100	-25.15
1000	-12.69
101	-7.73
104	-5.99
11	-17.96
11 pm	-8.28
12	-15.47
120	-7.31
12345	-5.96
13	-13.91
14	-14.16
140	-8.1
15	-18.05
150	-7.54
16	-8.19
17	-12.7
19	-19.01
19 birthday	-5.92
1913	-6.82
1914	-9.71
1915	-10.94
1916	-15.53
1917	-7.44
1989	-6.19
2-0	-13.69
2-1	-13.97
2-2	-6.77
2.0	-8.36
2.5	-7.04
2/2	-14.44
2/3	-6.63
20	-24.5
20 mins	-6.96
20 years	-7.97
200	-11.9
2000	-9.77
2004	-6.25
2006	-6.96
2008	-6.19
2009	-6.51
2010	-7.92
2011	-10.13
2012	-9.85
2013	-10.11
2014	-12.87
2015	-32.13
2016	-14.44
22	-10.79
23	-7.8
24	-9.99
24 hrs	-6.11
25	-16.64
250	-6.8
26	-10.04
27	-11.01
28	-7.4
29	-11.51
3-0	-13.24
3-1	-11.51
3-2	-11.05
3/4	-6.53
30	-17.22
30 mins	-6.15
30 years	-6.72
300	-7.65
31	-6.96
33	-8.22
35	-7.88
36	-7.41
360	-9.66
4-0	-7.27
4-1	-9.63
4-2	-7.7
4-3	-8.45
40	-15.48
400	-8.5
401	-9.55
403	-7.86
41	-6.31
416	-8.57
42	-7.83
420	-12.82
44	-6.75
45	-6.16
48	-7.92
5-2	-6.33
50	-18.42
50/50	-5.94
500	-10.5
5000	-6.62
519	-5.96
6-3	-6.11
60	-11.92
600	-7.84
65	-6.82
67	-8.03
70	-9.47
700	-6.87
8:30	-7.71
80	-12.62
82	-6.12
90	-12.42
905	-6.62
93	-6.3
94	-6.12
99	-8.83
aaa	-7.78
aaand	-6.69
ab	-34.09
abeg	-7.81
ability	-9.48
able	-12.6
aboard	-6.05
aboriginal	-10.56
absolute	-14.67
absolutely	-28.79
absolutely amazing	-8.13
absolutely beautiful	-6.8
absolutely gorgeous	-12.63
abuse	-19.53
abused	-11.13
academy	-9.79
acc	-12.61
accent	-7.29
accept	-8.72
acceptable	-6.96
acceptance	-6.17
accepted	-9.74
access	-14.73
accessible	-6.96
accident	-6.62
according	-9.49
account	-19.58
accountability	-6.42
accounts	-9.77
accused	-6.3
achieve	-7.54
achieved	-6.49
achievement	-6.88
acoustic	-7.42
acquire	-6.09
acres	-6.18
across	-18.47
action	-19.15
active	-9.25
activities	-7.11
activity	-8.26
actor	-13.63
actual	-13.46
actually	-51.94
actually hate	-6.45
actually love	-7.75
ad	-13.64
adam's	-6.71
adapt	-6.09
add	-16.31
added	-12.42
addiction	-10
adding	-10.82
addition	-8.76
address	-8.67
addressing	-5.99
adds	-6.5
admin	-7.61
admire	-7.28
admit	-8.67
adorable	-13.35
ads	-11.74
adult	-8.52
adults	-7.55
advance	-7.19
advanced	-7.82
advantage	-8.88
adventure	-12.38
adventures	-6.82
advertising	-8.8
advice	-7.07
advil	-6.53
advised	-6.04
advocate	-6.17
affairs	-7.57
affect	-6.64
affected	-8.56
afford	-11.07
afraid	-6.14
african	-9.72
africans	-6.59
afridi	-7.18
aft	-7.29
afternoon	-30.4
age	-16.81
aged	-7.58
agenda	-9.28
agent	-7.64
ages	-9.24
aggressive	-6.2
agm	-7.06
ago	-27.75
agree	-32.23
agreed	-22.16
agreement	-8.18
ah	-16.72
aha	-13.13
ahah	-9.56
ahaha	-12.14
ahahah	-6.98
ahahaha	-7.07
ahead	-14.88
ahh	-9.77
ahhh	-17.5
ahl	-8.12
ahlie	-9.49
aid	-8.67
aids	-6.75
air	-28.01
air center	-18.73
airport	-25.06
aka	-9.32
al	-9.2
alan	-5.96
alarm	-7.49
alas	-6.05
albertans	-9.92
album	-18.45
alcohol	-8.19
ale	-22.66
alert	-6.94
alive	-10.14
all-star	-6.31
alley	-6.45
alliance	-5.93
allow	-11.82
allowed	-15.22
allows	-7.48
almighty	-9.42
almond	-6.67
almost	-21.25
almost time	-6.45
along	-17.84
aloud	-6.28
also	-47.19
alternative	-6.24
although	-13.94
amazing	-59.39
amazing day	-14.38
amazing job	-5.97
amazing night	-6.6
amazing people	-6.81
amazing show	-7.1
amazing time	-6.23
amazing weekend	-6.66
amazingly	-8.09
ambassador	-8.29
amen	-18.71
americans	-8.15
amir	-6.76
among	-10.05
amongst	-8.45
amount	-15.98
amounts	-7.58
amped	-9.12
amphitheater	-11.08
analysis	-8.36
ancient	-7.17
android	-9.37
andy	-8.56
ang	-6.59
angel	-9.22
angle	-7.08
angry	-14.66
animal	-7.82
animals	-10.51
anime	-9.7
annie	-12.38
anniversary	-12.07
announce	-10.48
announced	-11.31
announcement	-12.61
announces	-6.01
announcing	-6.14
annual	-13.31
another	-41.49
another amazing	-6.32
another beautiful	-5.95
another great	-9.26
another headline	-7.25
another one	-6.52
answer	-10.8
anthem	-8.96
anti	-10.12
anxiety	-9.26
anyone	-24.78
anyone else	-10.41
anyone know	-9.42
anything :REVOLVING_HEARTS:	-9.35
anytime	-12.85
anyway	-7.22
anyways	-9.25
anywhere	-8.59
apc	-7.4
apocalypse	-5.95
apologies	-7.53
app	-17.54
apparently	-26.66
appeal	-7.93
appear	-9.75
appearance	-8.57
appears	-11.12
apple	-20.76
apple music	-5.96
apple watch	-9.57
apples	-7.79
applies	-6.03
apply	-8.78
appreciate	-7.29
appreciated	-10.98
approach	-10.91
appropriate	-9.31
approved	-6.05
apps	-8.39
apr	-9.07
april	-24.65
april fools	-7.38
aquarium	-9.82
archery	-6.58
architecture	-6.4
arctic	-7.63
area	-19.25
areas	-8.01
aren	-6.84
arena	-18.17
argh	-7.13
argument	-8.66
arm	-6.52
arms	-6.56
army	-6.38
aroma	-6.58
arrival	-6.13
arrive	-9.43
arrived	-17.26
arriving	-8.16
arrow	-8.12
arse	-6.5
arsehole	-6.36
arsenal	-14.31
art	-24.3
art gallery	-14.23
article	-21.08
articles	-6.97
artist	-14.59
artists	-13.92
arts	-14.39
arturo	-6.57
aside	-9.05
asking	-6.87
asks	-9.36
assault	-6.99
assessment	-7.83
assets	-5.98
assignment	-13.27
assignments	-9.76
assist	-9.85
assistant	-6.57
association	-7.06
assume	-10.6
assumed	-7.61
assuming	-6.58
astors	-6.57
aswell	-6.59
athletes	-6.74
atm	-12.05
atmosphere	-8.06
atta	-6.99
attack	-13.85
attacked	-6.86
attempt	-11
attempting	-6.39
attend	-8.76
attending	-8.81
au	-7.63
auction	-7.73
audience	-10.71
audio	-6.25
aug	-7.67
august	-10.13
aunty	-7.25
aurora	-7.97
aussie	-7.08
australia	-12.27
authentic	-6.68
author	-8.97
autism	-5.92
auto	-7.21
autumn	-9.61
available	-25.05
avatar	-6.3
ave	-11.68
avec	-6.44
avengers	-7.1
average	-10.32
avocado	-7.68
avoid	-11.89
awaits	-6.4
award	-13.65
awards	-13.05
aware	-9.67
awareness	-8.96
away	-27.24
away solo	-9.28
awe	-9.86
awesome	-54.53
awesome day	-9.32
awesomeness	-7.02
awful	-13.95
awks	-7.14
awsome	-6.83
awww	-19.44
ax	-8.4
b4	-7.36
back please	-12.22
backed	-6.94
background	-6.88
backstage	-8.67
backup	-6.38
backyard	-11.02
bacon	-16.58
bad idea	-6.61
bad though	-7.02
badly	-11.36
badminton	-7.02
bae xxx	-6.2
bag	-15.47
bags	-8.98
bahaha	-6.75
bake	-6.37
baked	-11.33
bakery	-9.6
baking	-9.65
balance	-12.79
balanced	-10.06
balcony	-7.2
ball game	-6.26
ball hockey	-6.53
ballet	-6.17
ballot	-7.35
ballroom	-6.85
balls	-11.4
ban	-10.82
banana	-10.24
bananas	-5.95
band	-18.76
bandwagon	-6.37
bang	-7.1
bank	-10.45
bank bluesfest	-5.98
banks	-6.44
banned	-9.06
banner	-7.28
banquet	-8.02
banquet hall	-5.93
banter	-6.97
bar	-27.79
barca	-7.75
bare	-15.05
barn	-10.25
barrel	-6.01
base	-11.53
based	-15.73
basement	-11.76
basically	-8.02
basilica	-6.43
basis	-6.02
bass	-6.8
bastard	-7.26
bastards	-6.79
batch	-7.95
bath	-11.38
batman	-9.99
bats	-6.32
battery	-8.54
battle	-12.63
bay	-17.43
bayern	-9.28
bb	-10.54
bbc	-8.52
bbg	-9.15
bbq	-14.26
bc place	-13.74
beach park	-6.76
beaches	-8.66
bean	-6.11
bear	-16.44
beard	-11.05
beards	-5.97
beast	-9.84
beaten	-6.68
beats	-7.79
beaut	-7.39
beauties	-10.21
beautiful	-51.61
beautiful city	-6.39
beautiful day	-12.35
beautiful lady	-7.67
beautiful morning	-7.06
beautiful shot	-6.19
beautiful sunny	-6.13
beautiful weather	-6.2
beautifully	-6.92
beauty	-30.6
beauty day	-7.83
beaver	-11.01
became	-8.71
become	-19.58
becomes	-9.8
becoming	-9.55
bed	-12.38
bed time	-6.21
bedroom	-10.35
bedtime	-7.87
beeelieve	-8.34
beef	-14.17
beer	-35.91
beer pong	-5.92
beers	-16.9
bees	-5.95
beet	-6.18
begin	-15.31
beginning	-9.98
begins	-14.61
begun	-7.68
behalf	-8.47
behavior	-7.73
behind	-21.88
beings	-6.25
belated	-10.13
belated birthday	-7.35
belgian	-8.14
believe	-20.8
bell	-11.99
bell center	-9.97
bell lightbox	-8.02
bellwoods	-10.31
bellwoods park	-8.46
belt	-6.7
bench	-13.51
benefit	-11.39
benefits	-10.48
bent	-5.99
beside	-21.52
best	-39.19
best :SPARKLES:	-6.26
best part	-8.31
best thing	-6.65
best way	-11.68
best wishes	-8.35
beta	-6.83
betr	-7.18
better soon	-8.19
better way	-7.44
beware	-6.14
bias	-8.28
biased	-7.22
bicycle	-6.87
bieksa	-8.78
big	-34.04
big brother	-11
big day	-7.49
big deal	-6.85
big fan	-7.36
big game	-6.65
big thank	-6.28
big thanks	-8.59
big time	-8.23
big win	-8.15
bigger	-10.07
biggest	-16.66
bike	-21.69
bike ride	-7.59
bikes	-9.86
biking	-8.3
bill	-16.02
billion	-11.22
billions	-6.99
billy	-9.2
billy bishop	-9.36
bin	-10.77
binge	-9.01
bingo	-7.82
bird	-11.19
birds	-11.81
birth	-10.72
birthday	-34.46
birthday :PARTY_POPPER:	-6.46
birthday beautiful	-11.25
birthday buddy	-8.22
birthday gift	-6.9
birthday girl	-6.46
birthday hope	-7.15
birthday man	-7.99
birthdayy	-6.15
bishop	-11.74
bishop city	-8.17
bison	-6.03
bistro	-12.18
bit	-33.84
bite	-7.43
bites	-5.98
bits	-8.7
bitter	-8.1
biz	-8.38
bizarre	-6.56
bk	-9.78
blackberry	-6.49
blackcomb	-10.45
blades	-6.53
blame	-13.35
blaming	-8.18
blankets	-5.92
blast	-10.5
blend	-6.25
bless	-13.06
blind	-9.59
blog	-17.51
blog post	-8.26
bloody	-9.1
bloom	-6.14
bloor	-13.41
blossoms	-6.58
blown away	-5.95
blue	-32.22
blue jays	-23.17
blue mountain	-11.61
blueberry	-6.12
bluejays	-7.27
blues	-10.32
bluesfest	-11.64
bluffs	-9.19
bmo	-13.36
bmo field	-8.84
bo2	-6.41
board	-18.51
boarding	-7.69
boards	-8.83
boat	-10.69
bob	-10.29
bob cole	-6.86
bobby	-8.9
bod	-6.3
bombs	-6.07
bong	-7.17
bonus	-9.87
book	-27.77
booked	-13.28
booking	-7.11
books	-19.49
boom	-13.26
booo	-7.42
booster	-7.09
booster juice	-6.2
booth	-14.67
boots	-13.47
booze	-10.84
border	-14.53
born	-12.51
bother	-7.78
bottle	-11.24
bottles	-8.72
bought	-15.83
bound	-6.35
boutique	-6.64
bow	-9.39
box	-17.43
boxes	-9.05
boxing	-7.05
boys	-34.94
bozak	-6.94
brain	-17.65
braised	-6.11
branch	-7.87
brand	-12.38
brand new	-7.16
brave	-9.77
bravo	-10.62
brazil	-7.49
brb	-6.09
bread	-8.86
breakaway	-6.02
breakfast	-18.91
breaking	-10.7
breaks	-9.59
breaky	-7.09
breast	-7.74
breath	-6.88
brendan	-7.79
brett	-8.24
brew	-8.68
brewery	-9.84
brewhouse	-6.88
brewing	-7.49
bride	-8.32
bridge	-19.07
bridge park	-7.25
brier	-7.62
bright	-13.52
brilliant	-18.75
bring	-16.86
bring back	-7.87
bringing	-9.16
brings	-12.86
brings cam	-6.75
british	-15.06
broadcast	-9.53
broadcasting	-6.68
broken	-14.26
bronze	-8.7
brook	-8.66
brought	-13.07
brown	-9.13
brunch	-16.07
brutal	-17.26
btw	-18.3
bubble	-10.69
bubble tea	-6.18
buck	-6.49
bucket	-8.69
bucket list	-6.09
bud	-18.03
buddies	-8.89
buddy	-27.18
budget	-19.94
budgets	-6.41
buds	-8.11
budweiser	-5.92
buff	-10.48
buhari	-7
build	-15.94
building	-22.73
buildings	-8.32
built	-9.59
bulk	-6.81
bullies	-6.36
bullying	-7.8
bun	-8.13
bunch	-15.44
bunny	-10.07
buns	-7.33
burger	-17.75
burgers	-11.77
burn	-9.63
burning	-5.93
burns	-6.47
burrard	-7.68
burrows	-8.26
bus	-32.08
bus driver	-7.53
bus stop	-8.19
business	-14.92
businesses	-7.28
busses	-13.1
busy	-23.49
busy day	-9.35
butcher	-6.21
butter	-11.62
butterfly	-6.94
button	-13.8
butts	-6.96
buy	-21.9
buying	-15.04
buys	-7.49
buzz	-6.15
byfuglien	-6.55
c'mon	-8.98
c51	-7.84
cab	-12.14
cab driver	-5.98
cabana	-7.15
cabana pool	-5.92
cabaret	-8.24
cabin	-9.5
cabinet	-6.72
cable	-8.06
cactus	-8.62
cactus club	-7.92
cad	-6.57
caf	-6.49
cafe	-16.81
caffeine	-8.35
cage	-5.99
cake	-10.79
calamari	-5.93
calendar	-8.55
called	-12.9
calls	-11.27
calm	-10.68
calum	-7.36
cam	-15.65
camera	-12.64
camp	-11.74
campaign	-19.46
campground	-6.79
camping	-10.25
cams	-6.76
cams new	-6.06
can	-46.77
can also	-6.37
can anyone	-7
can find	-7.84
can help	-9.92
can now	-6.77
can play	-6.5
can see	-10.68
can someone	-9.46
can use	-6.39
can win	-6.43
canada's	-18.96
canadians	-24.72
canadiens	-10.63
canal	-6.4
cancer	-12.08
candidate	-13.23
candidates	-10.06
canoe	-14.8
canoe lake	-9.47
canola	-7.37
cant	-18.84
cant believe	-8.66
cant wait	-13.47
canucks	-29.09
canucks fans	-6.39
canucks game	-6.43
canucks go	-7.01
canvas	-7.47
cap	-10.49
capable	-6.31
capacity	-8.37
capital	-10
capp	-6.57
caps	-14.37
captain	-13.29
capture	-8.67
captured	-7.81
capturing	-5.92
caramel	-7.76
carbon	-7.83
card	-18.53
cardio	-7.37
cards	-12.23
career	-14.29
careers	-6.02
careful	-6.71
carefully	-6.05
carpet	-7.61
carrot	-7.78
carrots	-6.25
carry	-9.91
carrying	-6.36
cars	-8.78
case	-17.15
cases	-9.01
cask	-7.48
cast	-14.06
casual	-8.15
cat	-23.18
catching	-12.81
catharines	-8.44
cathy	-6.06
cats	-14.2
cauliflower	-6.67
caused	-5.99
causes	-6.83
causing	-7.53
cave	-6.84
cb	-6.02
cbc	-20.7
cc	-17.3
cd	-10.29
cdn	-12.96
cdns	-6.89
celebrate	-16.42
celebrated	-6.8
celebrating	-15.59
celebration	-11.1
celebrations	-8.52
celebrity	-13.43
celebrity look	-5.92
cell	-10.42
celsius	-6.14
centennial	-8.84
center	-53.5
center bell	-11.07
center blue	-10.66
center island	-7.43
cents	-8.75
century	-8.49
ceo	-8.06
ceremonies	-7.08
ceremony	-9.58
certainly	-15.05
cf	-8.58
cfl	-8.33
cgy	-5.97
chai	-6.19
chair	-11.02
chairs	-7.23
chalet	-9.93
challenge	-17.57
challenges	-7.99
challenging	-7.75
champ	-6.57
champagne	-6.11
champagnepapi	-6.14
champion	-7.37
champions	-11.26
champions league	-7.52
championships	-6.14
champs	-7.55
chance	-23.29
chances	-10.67
change	-17.7
changes	-14.15
channel	-10.79
channels	-8.79
chant	-8.28
chanting	-6.06
chappie	-7.15
chapters	-7.86
character	-12.81
characters	-12.39
charge	-7.32
charged	-9.8
charges	-6.14
charity	-11.66
charts	-6.76
chat	-14.71
chateau	-8.17
chats	-7.57
chatting	-8.51
cheap	-14.31
cheaper	-7.91
cheapest	-6.09
check	-37.96
checked	-10.58
checking	-13.45
cheddar	-6.23
cheer	-6.35
cheering	-16.74
cheers	-27.45
cheese	-17.23
cheesed	-14.67
cheeses	-6.34
chef	-14.39
chefs	-6.66
cherry	-12.92
cherry beach	-5.92
chez	-7.31
chiarelli	-6.78
chicken	-12.91
chicken wings	-7.82
chief	-6.56
child	-10.49
childhood	-7.55
children	-18.54
children's	-11.07
children's aid	-7.06
chilly	-7.96
china	-8.15
chinese	-8.36
chips	-12.55
chirp	-7.96
chirping	-6.32
chocolate	-21.71
chocolates	-6.61
choice	-18.61
choices	-11.34
choose	-12.39
chose	-6.39
christmas	-27.44
christmas market	-8.75
christmas party	-7.17
chronic	-6.12
cibc	-6.88
cider	-7.62
cigar	-5.98
cindy	-6.01
cinema	-6.95
cinemas	-13.85
cineplex	-15.66
cineplex cinemas	-7.26
cineplex odeon	-10.18
cities	-8.8
citizen	-7.4
citizens	-7.58
citizenship	-9.43
city	-33.69
city airport	-8.27
city center	-7.57
city hall	-14.35
civic	-6.6
civilians	-5.99
claims	-8.46
clan	-6.41
class act	-6.1
classic	-17.83
classical	-5.91
classy	-10.03
clean	-9
cleaning	-10.14
clear	-18.56
cleared	-7.15
clearing	-7.57
clearly	-17.59
clever	-6.96
click	-11.84
client	-11.62
clients	-12.02
climate	-12.39
climate change	-8.76
climbing	-7.79
clinch	-8.26
clinic	-8.38
clip	-7.11
close	-19.8
closed	-13.49
closely	-6.88
closer	-8.62
closing	-11.84
clothing	-11.1
cloud	-7.32
clouds	-10.24
club	-23.13
club cafe	-7.36
clubs	-7.69
clue	-7.33
cm	-9.15
cmt	-6.31
cn	-12.01
cne	-7.3
cne-canada	-7.26
cne-canada national	-7.08
co-op	-9.06
coaches	-6.61
coaching	-7.35
coal	-6.48
coalition	-7.75
coast	-12.92
coat	-9.44
cock	-10.16
cocktail	-7.91
cocktails	-7.65
coconut	-7.31
cod	-7.91
code	-9.01
coding	-6.89
coffee	-37.73
coffee co	-6.5
coffee roasters	-5.96
coffee shop	-5.93
coffees	-8.42
coin	-6.89
coincidence	-6.69
coins	-9.31
cold	-14
colin	-7.04
collab	-6.1
collaboration	-7.44
collapse	-6.31
colleague	-6.85
colleagues	-9.01
collecting	-6.03
collection	-16.93
collective	-7.17
collegiate	-7.32
color	-9.81
colorful	-6.55
colors	-12.49
column	-7.66
com	-9.78
combination	-7.42
combine	-6.05
combined	-6
combo	-10.19
come check	-6.68
come join	-7.31
come say	-6.31
come true	-9.27
comeback	-12.42
comedy	-8.31
comes	-10.51
comfort	-9.73
comfy	-9.21
comic	-11.94
comic book	-6.39
comics	-12.48
coming	-26.85
comment	-13.31
commentary	-7.87
commentators	-6.15
comments	-13.19
commercial	-10.75
commission	-7.96
commitment	-6.14
committee	-7.67
commodore	-9.28
commodore ballroom	-7.91
common	-16.42
commonwealth	-7.3
commonwealth stadium	-5.97
communications	-7.02
communities	-10.86
community	-23.9
community center	-9
commute	-7.99
comp	-8.73
companies	-11.71
company	-17.54
compared	-8.04
comparison	-6.84
competition	-12.31
competitive	-6.94
complaints	-6.12
complete	-18.17
complete :HEAVY_BLACK_HEART_RED_HEART:	-7.55
completed	-9.28
completely	-10.87
complex	-7.54
computer	-11.01
con	-7.53
concept	-10.51
concern	-7.57
concerned	-9.26
concerns	-8.84
concert	-13.13
concert theater	-9.11
condition	-7.28
conditions	-10.28
condo	-11.09
condolences	-8.06
condos	-8.75
confederation	-8.65
conference	-16.73
conference center	-8.01
confidence	-9.57
confident	-6.5
confirm	-9.82
confirmed	-9.35
conflict	-8.1
congrats	-36.1
congratulations	-21.26
connect	-11.84
connected	-7.61
connecting	-8.06
connection	-8.6
connections	-6.65
cons	-10.86
consent	-6.16
conservation	-12.12
conservation area	-10.89
conservative	-13
conservatives	-11.51
consider	-11.45
considered	-8.59
considering	-12.04
constant	-8.69
construction	-11.09
consultants	-6.29
contact	-10.75
content	-11.17
contest	-13.64
context	-10.09
continue	-10.56
continues	-15.11
continuing	-6.4
contract	-11.83
contracts	-7.16
contribution	-6.05
control	-9.97
controls	-6.08
convention	-8.47
convention center	-7.58
convince	-7.43
cooking	-9.21
copies	-6.29
copy	-12.5
cora's	-6.9
core	-8.94
corner	-15.26
corner brook	-9.69
corners	-6.44
corp	-6.47
corporate	-9.74
correct	-7.33
corruption	-8.23
cos	-10.42
cosplay	-8.33
cost	-16.68
costa	-7.79
costco	-13.49
costs	-11.67
costume	-8.22
cottage	-18.51
couch	-8.88
couldnt	-6.95
council	-13.99
councilor	-7.5
councilors	-6.31
count	-9.39
countdown	-7.73
counter	-8.68
counting	-8.34
countries	-12.36
country	-20.77
counts	-8.67
couple	-18.27
courage	-7.02
course	-26.91
courses	-11.02
court	-7.48
courtesy	-10.82
cove	-11.38
cover	-19.34
coverage	-12.3
covered	-11.24
covering	-8.24
cows	-7.57
coyotes	-6.9
coz	-9.57
cozy	-14.61
cpc	-11.83
cpp	-6.47
cppd	-5.98
cra	-6.14
craft	-13.85
craft beer	-8.84
crane	-6.09
crap	-15.4
crash	-10.67
crashed	-8.12
crashes	-6.21
crayford	-10.05
crayford driv	-9.96
crayze	-6.2
cream	-9.59
creamy	-6.72
create	-15.37
created	-11.42
creating	-10.61
creation	-7.32
creative	-13.78
creativity	-6.37
credit	-13.04
credits	-7.06
creek	-8.45
creepy	-10.24
creme	-6.62
crepe	-6.53
crescent	-7.29
crew	-16.31
crews	-8.28
cricket	-10.26
cried	-6.2
cries	-6.78
crime	-11.38
crimes	-8.49
criminal	-7.99
cringe	-6.88
crisis	-10.61
crisp	-7.62
crispy	-8.3
critical	-9.93
crocs	-10.23
cross	-11.22
crossed	-10.4
crossing	-8.54
crow	-7.52
crowd	-17.83
cruel	-8.59
crush	-6.18
crushed	-5.97
crystal	-6.03
ctc	-6.41
ctv	-9.52
cucumber	-6.49
cuddles	-12.25
cue	-8.06
cuisine	-7.09
cultural	-9.17
culture	-15.29
cum	-8.91
cunt	-8.19
cup	-30.85
cup final	-6.26
cupcakes	-6.53
cups	-8.98
cure	-8.07
curious	-11.64
curling	-14.13
curling club	-6.62
current	-16.78
curriculum	-7.41
custom	-10.35
customer	-13.62
customer service	-8.18
customers	-10.42
customs	-8.74
cutie	-12.79
cutie petuty	-5.91
cuts	-12.46
cycle	-7.88
cycling	-9.62
cyclists	-6.04
daily	-8.54
dairy	-8.7
dale	-7.56
dam sexy	-8.33
damage	-8.23
dance	-10.78
dancers	-5.93
danger	-6.62
dangerous	-10.21
dare	-10.9
daredevil	-7.83
dark	-16.21
dark side	-6.17
darkness	-7.12
darling	-11.43
darn	-8.69
darren	-8.74
dart	-7.62
darts	-8.45
data	-14.33
date	-7.59
date night	-7.74
dates	-7.14
daughter	-9.99
dawn	-7.41
day	-72.11
day :)	-6.96
day :PARTY_POPPER:	-6.94
day everyone	-7.86
day today	-17.43
daylight	-7.69
days	-25.63
days ago	-8.26
dd	-9.21
de	-21.54
deadline	-10.59
deadly	-8.45
deal	-16.3
deals	-7.14
dear	-21.88
death	-10.5
debate	-17.55
debates	-7.86
debt	-10.52
debut	-9.44
dec	-10.77
decade	-8.38
decades	-7.15
december	-11.39
decent	-14.2
decide	-8.05
decided	-14.13
decides	-6.61
decision	-11.6
decisions	-6.08
deck	-10.05
decor	-6.39
dedicated	-7.02
deep	-12.12
deep cove	-7.91
deep fried	-8.71
deeply	-6.55
deer	-13.57
defeat	-8.39
defend	-8.21
defending	-7.94
defense	-9.77
defensive	-6.76
deficit	-8.57
define	-7.36
definitely	-14.88
definition	-6.68
defs	-6.24
deir	-8.8
delays	-6.35
delicious	-23.28
delight	-7.74
delightful	-6.1
delish	-7.21
deliver	-8.48
delivered	-7.36
delivery	-11.3
dem	-6.05
demand	-9.55
demar	-8.52
demo	-8.18
democracy	-11.01
denial	-6.04
depends	-9.18
depression	-8.93
dept	-5.94
depth	-7.9
derozan	-9.59
des	-10.59
des arts	-6.22
describe	-9.31
description	-6.22
deserve	-10.66
deserved	-13.81
deserves	-11.33
desharnais	-5.99
design	-17.76
designed	-9.72
designers	-6.15
designs	-7.65
desire	-7.25
desk	-10.4
desktop	-6.63
desperate	-6.28
despite	-13.91
dessert	-12.97
destroy	-7.41
destroyed	-7.69
detail	-6.23
details	-16.09
develop	-6.36
developing	-7.13
development	-13.29
device	-9.1
dey	-12.29
dfkm	-6.95
di	-11.67
dialog	-6.89
didn	-11.63
didnt	-12.39
dies	-7.2
difference	-13.82
difficult	-12.27
digging	-8.18
digital	-15.64
digital dreams	-7.33
dim	-6.01
din	-6.53
dining	-7.3
dinner	-30.12
dinner tonight	-6.03
dinners	-5.97
direct	-6.93
direction	-14.37
directly	-9.2
director	-7.92
disabled	-6.41
disagree	-11.62
disappointed	-11.69
disappointing	-8.48
disappointment	-7.06
disaster	-8.2
discover	-10.8
discovered	-10.01
discovering	-6.71
discovery	-7.51
discuss	-8.68
discussing	-7.95
discussion	-13.43
discussions	-6.52
disease	-6.81
disgusting	-12.49
dish	-10.23
dishes	-7.46
display	-12.4
distillery	-13.77
distillery district	-10.94
distracted	-6.23
district	-7.7
dive	-7.23
diversity	-7.29
divine	-6.6
diving	-5.97
division	-8.83
dj	-12.93
dkm	-10.08
dlc	-6.21
dm	-22.7
doc	-7.26
dock	-8.38
docs	-7.31
doctor	-7.07
doctors	-6.84
document	-5.92
documentary	-7.23
documents	-5.98
doesn	-10.94
doesnt	-11.48
dog	-13.68
dog park	-6.2
dogs	-10.3
dollarama	-6.2
dome	-7.73
dominated	-6.08
don	-28.09
don cherry	-8.24
don mills	-6.24
donair	-7.41
donate	-9.73
donated	-6.68
donating	-6.22
donation	-9.51
donations	-8.67
done	-23.17
done school	-7.03
done work	-7.99
dons	-6.56
dont know	-6.56
dont think	-5.95
donut	-7.55
door	-10.21
doors	-11.65
double	-14.17
doug	-9.85
download	-10.65
download shots	-6.5
downtown	-25.43
doze	-6.22
dozen	-6.69
dp	-10.7
dr	-15.64
draft	-14.1
draft lottery	-9.86
drafted	-6.93
dragon	-9.58
dragons	-6.59
drake hotel	-6.66
drama	-6.99
draw	-16.51
drawing	-11.92
dream	-10.73
dream come	-7.83
dreaming	-8.16
dreams	-17.04
dreamt	-6.93
drink	-16.46
drinking	-34.15
drinks	-17.08
driv	-10.1
drive	-6.46
driven	-6.22
driver	-13.85
drivers	-12.1
driveway	-7.38
drone	-6.12
drowning	-6.13
drug	-7.67
drug mart	-6.95
drugs	-7.9
drum	-6.12
drunk	-16.43
dt	-12.01
du	-11.81
dubai	-6.37
dubnyk	-6.22
duck	-10.82
ducks	-16.2
due	-14.55
dump	-6.51
dun	-8.07
dunno	-15.24
dust	-7.93
duzn	-6.06
dw	-12.55
ea	-7.01
earl gray	-6.24
earls	-7.83
early	-10.64
early morning	-10.45
ears	-9.55
earth	-9.32
earth hour	-6.24
easier	-9.44
easily	-6.84
east	-15.82
easter	-13.45
eastern	-9.37
easy	-14.37
eaten	-7.17
eatery	-10.54
eats	-8.14
eb	-6.04
echo	-8.7
echo beach	-8.13
eco	-5.94
economic	-11.24
economy	-14.44
ed	-12.32
ed's	-6.06
ed sheeran	-6.28
eddie	-9.5
edge	-8.89
edit	-7.22
editing	-8.28
edition	-11.82
editor	-6.22
edm	-8.95
educate	-6.43
education	-16.05
effect	-9.94
effective	-10.92
effects	-8.04
efficient	-5.98
effort	-14.17
efforts	-7.5
eg	-6.3
egg	-13.76
eggs	-15.1
eglinton	-9.22
ego	-5.93
eh	-31.08
eichel	-7.58
eid	-6.27
elbow	-6.43
elected	-8.52
election	-22.88
elections	-10.04
electric	-10.49
electronic	-7.35
elements	-8.02
eliminate	-6.98
eliminated	-9.01
eller	-11.23
elsewhere	-6.94
email	-17.13
emails	-6.31
embarrassing	-7.63
embarrassment	-6.87
ember	-6.85
embrace	-7.8
emelin	-5.96
emergency	-9.01
emotion	-5.96
emotional	-7.97
empathy	-5.95
employee	-6.93
employees	-7.83
employer	-6.5
employment	-7.31
empress	-6.95
empty	-14.16
en	-11.45
en route	-7.86
encourage	-6.25
end	-32.62
ended	-11.65
ending	-11.11
ends	-14.67
energy	-13.65
eng	-6.05
engage	-7.43
engagement	-10.42
engaging	-7.57
engine	-7.01
enjoy	-36.69
enjoyable	-8.09
enjoyed	-19.39
enjoying	-30.48
enough	-29.33
ensure	-8.75
enter	-13.08
entered	-10.56
entering	-7.52
entertaining	-8.79
entertainment	-8.47
entire	-12.71
entirely	-7.11
entrance	-7.64
entry	-9.01
environment	-11.48
environmental	-7.86
ep	-11.75
epic	-16.1
episode	-23.51
episodes	-12.19
epl	-6.67
equal	-7.4
equality	-6.74
equally	-7.59
equipment	-9.5
equivalent	-6.26
er	-10.8
era	-9.25
error	-6.67
escape	-9.79
esp	-8.5
especially	-12.64
espresso	-12.81
espresso bar	-8.08
essential	-8.96
est	-11.05
estate	-11.23
et	-10.38
etc	-18.46
eu	-6.58
europe	-12.92
european	-8.09
eve	-9.99
even better	-9.38
evening	-32.37
evenings	-5.94
event	-28.89
events	-15.13
ever click	-7.92
ever see	-8.35
evergreen	-6.89
every game	-7.74
every year	-7.21
everyday shawn	-7.26
everyone	-25.1
everywhere	-11.48
evidence	-12.43
evry	-7.05
exact	-7.61
exam	-30.01
exam tomorrow	-7.84
example	-10.93
exams	-23.85
excellent	-21.07
except	-13.45
exceptional	-6.27
exchange	-10.73
excited	-34.28
excitement	-9.08
exciting	-20.17
exclusively	-6.23
excuse	-6.51
executive	-10.62
exercise	-8.02
exhibit	-9.14
exhibition	-17.55
exist	-9.21
existence	-8.78
existing	-6.19
exists	-7.93
expansion	-6.77
expect	-11.84
expectations	-7.19
expected	-13.38
expecting	-8.42
expense	-6.2
expensive	-12.09
experience	-22.9
experienced	-6.71
experiences	-7.23
experiencing	-6.75
experiment	-6.5
expert	-9.28
experts	-7.57
explain	-9.33
[truncated: 4,062 more rows]
